# Supplementary material for: Stress Adaptation Phenomena of Rhododendron Species in Alpine Tundra and Timberline of Changbai Mountain: Physiological Traits and Molecular Evolution
Source: Plants (Basel). 2025 Nov 19;14(22):3528. doi: 10.3390/plants14223528 (PMC12655954; doi:10.3390/plants14223528)
Supplement: Supplementary file 1 [file plants-14-03528-s001.zip]

Archive with 1 entries (1 files):
- plants-3938506-supplementary.xlsx
