# Supplementary material for: Stress Adaptation Phenomena of Rhododendron Species in Alpine Tundra and Timberline of Changbai Mountain: Physiological Traits and Molecular Evolution
Source: Plants (Basel). 2025 Nov 19;14(22):3528. doi: 10.3390/plants14223528 (PMC12655954; doi:10.3390/plants14223528)
Supplement: Supplementary file 1 [file plants-14-03528-s001.zip › plants-3938506-supplementary.xlsx]

## Sheet: Supppl_Tab 1
Supplementary Table 1: Plant leaf area of thress Rhododendron species.
Site	Species	mean (cm)	sd	n (individual)
Alpine tundra	R_aureum	9.30123	1.69441	20
Alpine tundra	R_lapponicum	0.567637	0.0916859	20
Alpine tundra	R_redowskianum	0.37787	0.092922	20
Timberline	R_aureum	13.8352	3.52135	20
Timberline	R_lapponicum	0.91243	0.128462	20
Timberline	R_redowskianum	0.507835	0.0767842	20

## Sheet: Suppl_Tab 2
Supplementary Table 2: Positively selected genes in the genus Rhododendron.
Name	ln L(Null model)	ln L(Alternative model)	LRT	P-value	FDR	Gene-id	GOs	Description	KO	KO definition	PFAMs	Swiss
OG0016942	-7409.9	-7407.19	5.43579	0.0167689	0.0339024	Unigene5387_All, Unigene8027_All, Unigene4487_All	-	protease do-like	K22686	pro-apoptotic serine protease NMA111 [EC:3.4.21.-]	PDZ_1,PDZ_2,Trypsin_2	Protease Do-like 7 OS=Arabidopsis thaliana OX=3702 GN=DEGP7 PE=2 SV=1
OG0015752	-4352.03	-4349.9	4.25266	0.0333106	0.0391311	Unigene7950_All, Unigene15684_All, CL1986.Contig1_All	GO:0001666,GO:0005575,GO:0005622,GO:0005623,GO:0005737,GO:0005768,GO:0005773,GO:0005774,GO:0005886,GO:0005911,GO:0006810,GO:0006897,GO:0006950,GO:0008150,GO:0009506,GO:0009628,GO:0009987,GO:0010324,GO:0012505,GO:0016020,GO:0016043,GO:0016192,GO:0030054,GO:0031090,GO:0031410,GO:0031982,GO:0033554,GO:0036293,GO:0036294,GO:0042221,GO:0043226,GO:0043227,GO:0043229,GO:0043231,GO:0044422,GO:0044424,GO:…	Flotillin-like protein	K07192	flotillin	Band_7	Flotillin-like protein 4 OS=Medicago truncatula OX=3880 GN=FLOT4 PE=2 SV=1
OG0016763	-5837.56	-5833.57	7.98007	0.00402009	0.0212394	Unigene22664_All, Unigene6354_All, Unigene136_All	-	phospholipase d	K01115	phospholipase D1/2 [EC:3.1.4.4]	PH,PLDc,PLDc_2,PX	Phospholipase D zeta 1 OS=Arabidopsis thaliana OX=3702 GN=PLDZETA1 PE=1 SV=1
OG0015629	-4088.17	-4085.75	4.82824	0.0237976	0.0383108	Unigene3539_All, Unigene15424_All, Unigene10753_All	-	ATPase domain of DNA mismatch repair MUTS family	K07456	DNA mismatch repair protein MutS2	MutS_V	Endonuclease MutS2 OS=Synechocystis sp. (strain ATCC 27184 / PCC 6803 / Kazusa) OX=1111708 GN=mutS2 PE=3 SV=1
OG0017114	-7757.44	-7755.3	4.26915	0.0329887	0.0391311	Unigene6312_All, Unigene20994_All, Unigene12345_All	-	protease do-like	K22686	pro-apoptotic serine protease NMA111 [EC:3.4.21.-]	PDZ_1,PDZ_2,Trypsin_2	Protease Do-like 7 OS=Arabidopsis thaliana OX=3702 GN=DEGP7 PE=2 SV=1
OG0015843	-5050.56	-5047.03	7.05787	0.00670802	0.0274568	Unigene4670_All, Unigene14548_All, Unigene11273_All	GO:0000003,GO:0000325,GO:0003006,GO:0003674,GO:0003824,GO:0005215,GO:0005575,GO:0005622,GO:0005623,GO:0005737,GO:0005773,GO:0005774,GO:0005911,GO:0006725,GO:0006810,GO:0006811,GO:0006812,GO:0006873,GO:0006885,GO:0006996,GO:0007033,GO:0007035,GO:0007275,GO:0008150,GO:0008152,GO:0008324,GO:0008553,GO:0009058,GO:0009506,GO:0009507,GO:0009536,GO:0009698,GO:0009699,GO:0009705,GO:0009791,GO:0009987,GO:…	ATPase 10, plasma	K01535	H+-transporting ATPase [EC:7.1.2.1]	Cation_ATPase_N,E1-E2_ATPase,Hydrolase	ATPase 10, plasma membrane-type OS=Arabidopsis thaliana OX=3702 GN=AHA10 PE=2 SV=2
OG0015536	-5449.29	-5447.07	4.43168	0.0299861	0.0391311	Unigene2444_All, Unigene13118_All, Unigene6665_All	GO:0003674,GO:0003824,GO:0004175,GO:0005488,GO:0005575,GO:0005622,GO:0005623,GO:0005634,GO:0005737,GO:0005829,GO:0006508,GO:0006807,GO:0008150,GO:0008152,GO:0008233,GO:0016787,GO:0019538,GO:0033218,GO:0042277,GO:0043170,GO:0043226,GO:0043227,GO:0043229,GO:0043231,GO:0044238,GO:0044424,GO:0044444,GO:0044464,GO:0070011,GO:0071704,GO:0140096,GO:1901564	Prolyl endopeptidase-like	K01322	prolyl oligopeptidase [EC:3.4.21.26]	Peptidase_S9,Peptidase_S9_N	Prolyl endopeptidase OS=Homo sapiens OX=9606 GN=PREP PE=1 SV=2
OG0015580	-5598.1	-5594.54	7.13264	0.00643392	0.0274568	Unigene1475_All, Unigene2111_All, Unigene11143_All	GO:0000981,GO:0000982,GO:0001077,GO:0001228,GO:0003674,GO:0003676,GO:0003677,GO:0003700,GO:0005488,GO:0005515,GO:0005516,GO:0005575,GO:0005622,GO:0005623,GO:0005634,GO:0006139,GO:0006351,GO:0006355,GO:0006357,GO:0006366,GO:0006725,GO:0006807,GO:0006950,GO:0008150,GO:0008152,GO:0009058,GO:0009059,GO:0009266,GO:0009409,GO:0009628,GO:0009889,GO:0009891,GO:0009893,GO:0009987,GO:0010467,GO:0010468,GO:…	calmodulin-binding transcription activator	K21596	calmodulin-binding transcription activator	Ank_2,Ank_4,CG-1,IQ,TIG	Calmodulin-binding transcription activator 5 OS=Arabidopsis thaliana OX=3702 GN=CAMTA5 PE=2 SV=2
OG0015559	-8549.4	-8543.73	11.3373	0.000645707	0.00750634	Unigene894_All, Unigene19651_All, Unigene159_All	GO:0000325,GO:0003674,GO:0003824,GO:0005215,GO:0005575,GO:0005622,GO:0005623,GO:0005737,GO:0005773,GO:0005774,GO:0006810,GO:0008150,GO:0015399,GO:0015405,GO:0016020,GO:0016462,GO:0016787,GO:0016817,GO:0016818,GO:0016887,GO:0017111,GO:0022804,GO:0022857,GO:0031090,GO:0042623,GO:0042626,GO:0043226,GO:0043227,GO:0043229,GO:0043231,GO:0043492,GO:0044422,GO:0044424,GO:0044437,GO:0044444,GO:0044446,GO:…	ABC transporter C family member	K05666	ATP-binding cassette, subfamily C (CFTR/MRP), member 2	ABC_membrane,ABC_tran	ABC transporter C family member 10 OS=Arabidopsis thaliana OX=3702 GN=ABCC10 PE=2 SV=2
OG0016658	-5633.23	-5630.21	6.04081	0.0118821	0.0295536	Unigene12226_All, Unigene18198_All, Unigene8857_All	GO:0000325,GO:0003674,GO:0003824,GO:0005215,GO:0005575,GO:0005622,GO:0005623,GO:0005737,GO:0005773,GO:0005774,GO:0006810,GO:0008150,GO:0015399,GO:0015405,GO:0016020,GO:0016462,GO:0016787,GO:0016817,GO:0016818,GO:0016887,GO:0017111,GO:0022804,GO:0022857,GO:0031090,GO:0042623,GO:0042626,GO:0043226,GO:0043227,GO:0043229,GO:0043231,GO:0043492,GO:0044422,GO:0044424,GO:0044437,GO:0044444,GO:0044446,GO:…	ABC transporter C family member	-	-	ABC_membrane,ABC_tran	ABC transporter C family member 10 OS=Arabidopsis thaliana OX=3702 GN=ABCC10 PE=2 SV=2
OG0016401	-6717.58	-6715.61	3.94036	0.0400697	0.0414735	Unigene10212_All, Unigene10564_All, Unigene2437_All	GO:0005575,GO:0005622,GO:0005623,GO:0005737,GO:0005829,GO:0005886,GO:0005975,GO:0005996,GO:0006000,GO:0006002,GO:0006003,GO:0006793,GO:0006796,GO:0008150,GO:0008152,GO:0009987,GO:0016020,GO:0019318,GO:0019637,GO:0043609,GO:0044237,GO:0044238,GO:0044281,GO:0044424,GO:0044444,GO:0044464,GO:0050789,GO:0065007,GO:0071704,GO:0071944,GO:1901135	6-phosphofructo-2-kinase fructose-2	-	-	6PF2K,CBM_20,His_Phos_1	6-phosphofructo-2-kinase/fructose-2,6-bisphosphatase OS=Arabidopsis thaliana OX=3702 GN=FKFBP PE=1 SV=1
OG0015915	-4386.43	-4384.24	4.36532	0.0311759	0.0391311	Unigene20206_All, Unigene3765_All, Unigene13451_All	GO:0003674,GO:0003824,GO:0004175,GO:0005575,GO:0006508,GO:0006807,GO:0008150,GO:0008152,GO:0008233,GO:0016020,GO:0016787,GO:0019538,GO:0043170,GO:0044238,GO:0070011,GO:0071704,GO:0140096,GO:1901564	peptidase	K03797	carboxyl-terminal processing protease [EC:3.4.21.102]	PDZ,PDZ_2,Peptidase_S41	Carboxyl-terminal-processing peptidase 3, chloroplastic OS=Arabidopsis thaliana OX=3702 GN=CTPA3 PE=3 SV=1
OG0017349	-4369.61	-4367.49	4.22998	0.0337586	0.0391311	Unigene20320_All, Unigene7667_All, Unigene20807_All	-	Alpha/beta hydrolase family	-	-	Abhydrolase_1,Abhydrolase_6	tRNA pseudouridine synthase A 1 OS=Protochlamydia amoebophila (strain UWE25) OX=264201 GN=truA1 PE=3 SV=1
OG0016354	-9549.21	-9543.72	10.984	0.00078117	0.00807209	Unigene2993_All, CL3162.Contig2_All, CL3645.Contig2_All	GO:0005575,GO:0005623,GO:0005886,GO:0016020,GO:0044464,GO:0071944	Callose synthase	K11000	callose synthase [EC:2.4.1.-]	FKS1_dom1,Glucan_synthase,Vta1	Callose synthase 3 OS=Arabidopsis thaliana OX=3702 GN=CALS3 PE=3 SV=3
OG0017233	-4990.95	-4988.72	4.47155	0.0292942	0.0391311	Unigene19968_All, Unigene3516_All, Unigene11378_All	GO:0003674,GO:0005215,GO:0005575,GO:0005623,GO:0005886,GO:0005887,GO:0006810,GO:0006811,GO:0006812,GO:0006950,GO:0006995,GO:0007154,GO:0008150,GO:0008324,GO:0008519,GO:0009267,GO:0009605,GO:0009987,GO:0009991,GO:0015075,GO:0015101,GO:0015203,GO:0015204,GO:0015291,GO:0015293,GO:0015489,GO:0015606,GO:0015695,GO:0015696,GO:0015840,GO:0015846,GO:0015847,GO:0015848,GO:0016020,GO:0016021,GO:0019755,GO:…	Belongs to the sodium solute symporter (SSF) (TC 2.A.21) family	K20989	urea-proton symporter	SSF	Urea-proton symporter DUR3 OS=Arabidopsis thaliana OX=3702 GN=DUR3 PE=1 SV=1
OG0017310	-4009.17	-4005.68	6.97852	0.00701197	0.0274568	Unigene19751_All, CL2739.Contig1_All, Unigene18007_All	-	pfkB family carbohydrate kinase	-	-	PfkB	Probable fructokinase-6, chloroplastic OS=Arabidopsis thaliana OX=3702 GN=At1g66430 PE=2 SV=1
OG0017170	-10165.7	-10163.4	4.61498	0.0269398	0.0383108	Unigene12630_All, Unigene16531_All, Unigene13319_All	GO:0000285,GO:0000322,GO:0000323,GO:0000324,GO:0000329,GO:0003674,GO:0003824,GO:0005488,GO:0005543,GO:0005575,GO:0005622,GO:0005623,GO:0005737,GO:0005739,GO:0005768,GO:0005773,GO:0005774,GO:0005942,GO:0006629,GO:0006644,GO:0006650,GO:0006793,GO:0006796,GO:0006810,GO:0006996,GO:0007033,GO:0007275,GO:0008150,GO:0008152,GO:0008289,GO:0009555,GO:0009987,GO:0010008,GO:0010118,GO:0010256,GO:0012505,GO:…	1-phosphatidylinositol-3-phosphate 5-kinase	K00921	1-phosphatidylinositol-3-phosphate 5-kinase [EC:2.7.1.150]	Cpn60_TCP1,FYVE,PIP5K	1-phosphatidylinositol-3-phosphate 5-kinase FAB1B OS=Arabidopsis thaliana OX=3702 GN=FAB1B PE=1 SV=1
OG0017319	-8504.23	-8501.78	4.89034	0.0229562	0.0383108	Unigene19833_All, Unigene104_All, Unigene5128_All	GO:0003674,GO:0003824,GO:0004175,GO:0004222,GO:0005575,GO:0005576,GO:0005622,GO:0005623,GO:0005737,GO:0005739,GO:0005759,GO:0006508,GO:0006807,GO:0008150,GO:0008152,GO:0008233,GO:0008237,GO:0009507,GO:0009526,GO:0009532,GO:0009536,GO:0009570,GO:0009941,GO:0010035,GO:0010038,GO:0010467,GO:0016485,GO:0016787,GO:0019538,GO:0031967,GO:0031974,GO:0031975,GO:0042221,GO:0043170,GO:0043226,GO:0043227,GO:…	Presequence protease 1, chloroplastic mitochondrial-like	K06972	presequence protease [EC:3.4.24.-]	M16C_assoc,Peptidase_M16,Peptidase_M16_C	Presequence protease 1, chloroplastic/mitochondrial OS=Arabidopsis thaliana OX=3702 GN=PREP1 PE=1 SV=2
OG0017355	-5354.29	-5352.1	4.38973	0.0307327	0.0391311	Unigene23582_All, Unigene22404_All, Unigene11234_All	-	UDP-glucoronosyl and UDP-glucosyl transferase	K13269	kaempferol 3-O-beta-D-galactosyltransferase [EC:2.4.1.234]	UDPGT	Anthocyanidin 3-O-galactosyltransferase 3GT1 OS=Rhododendron delavayi OX=321363 GN=3GT1 PE=1 SV=1
OG0016363	-11105.4	-11100.8	9.21755	0.0020375	0.0163189	Unigene8638_All, CL4595.Contig2_All, Unigene16543_All	GO:0000902,GO:0000904,GO:0003674,GO:0003824,GO:0004842,GO:0005575,GO:0005622,GO:0005623,GO:0005737,GO:0005886,GO:0006139,GO:0006259,GO:0006260,GO:0006261,GO:0006464,GO:0006725,GO:0006807,GO:0007049,GO:0008150,GO:0008152,GO:0009058,GO:0009059,GO:0009653,GO:0009888,GO:0009987,GO:0010026,GO:0010090,GO:0010091,GO:0016020,GO:0016043,GO:0016567,GO:0016740,GO:0019538,GO:0019787,GO:0022402,GO:0030154,GO:…	E3 ubiquitin-protein ligase	K10590	E3 ubiquitin-protein ligase TRIP12 [EC:2.3.2.26]	HECT	E3 ubiquitin-protein ligase UPL3 OS=Arabidopsis thaliana OX=3702 GN=UPL3 PE=1 SV=1
OG0016389	-4358.78	-4356.43	4.70597	0.0255494	0.0383108	Unigene2565_All, Unigene7361_All, Unigene16738_All	-	Mitochondrial transcription termination factor family protein	K15031	mitochondrial transcription termination factor family protein	mTERF	-
OG0017374	-10145.2	-10142.6	5.18035	0.0194172	0.0358761	Unigene20494_All, Unigene5627_All, Unigene9637_All	GO:0000325,GO:0003674,GO:0003824,GO:0005215,GO:0005575,GO:0005622,GO:0005623,GO:0005737,GO:0005773,GO:0005774,GO:0006810,GO:0008150,GO:0015399,GO:0015405,GO:0016020,GO:0016462,GO:0016787,GO:0016817,GO:0016818,GO:0016887,GO:0017111,GO:0022804,GO:0022857,GO:0031090,GO:0042623,GO:0042626,GO:0043226,GO:0043227,GO:0043229,GO:0043231,GO:0043492,GO:0044422,GO:0044424,GO:0044437,GO:0044444,GO:0044446,GO:…	ABC transporter C family member	K05666	ATP-binding cassette, subfamily C (CFTR/MRP), member 2	ABC_membrane,ABC_tran	ABC transporter C family member 10 OS=Arabidopsis thaliana OX=3702 GN=ABCC10 PE=2 SV=2
OG0016605	-3249.35	-3246.07	6.56813	0.00882479	0.0294211	Unigene14312_All, Unigene19190_All, Unigene9957_All	-	Protein FANTASTIC FOUR	-	-	FAF	-
OG0015793	-9477.75	-9474.88	5.73481	0.0141371	0.0305755	Unigene20352_All, Unigene4947_All, Unigene15756_All	-	LRR receptor-like serine threonine-protein kinase	K13466	EIX receptor 1/2	LRRNT_2,LRR_1,LRR_6,LRR_8	Cuscuta receptor 1 OS=Solanum lycopersicum OX=4081 GN=Solyc08g016270 PE=1 SV=1
OG0015256	-4473.66	-4471.31	4.68936	0.0257974	0.0383108	Unigene2709_All, Unigene22534_All, CL277.Contig3_All	GO:0003674,GO:0003824,GO:0004672,GO:0004674,GO:0005575,GO:0005623,GO:0005886,GO:0006464,GO:0006468,GO:0006793,GO:0006796,GO:0006807,GO:0006950,GO:0006952,GO:0008150,GO:0008152,GO:0009605,GO:0009607,GO:0009617,GO:0009987,GO:0016020,GO:0016301,GO:0016310,GO:0016740,GO:0016772,GO:0016773,GO:0019538,GO:0036211,GO:0042742,GO:0043170,GO:0043207,GO:0043412,GO:0044237,GO:0044238,GO:0044260,GO:0044267,GO:…	Cysteine-rich receptor-like protein kinase	-	-	Pkinase,Pkinase_Tyr,Stress-antifung	Cysteine-rich receptor-like protein kinase 10 OS=Arabidopsis thaliana OX=3702 GN=CRK10 PE=1 SV=3
OG0017135	-6343.95	-6341.59	4.71331	0.0254405	0.0383108	Unigene17760_All, CL5804.Contig2_All, Unigene6032_All	GO:0003674,GO:0003824,GO:0005575,GO:0005622,GO:0005623,GO:0005737,GO:0005768,GO:0005794,GO:0005802,GO:0008150,GO:0008152,GO:0008168,GO:0008757,GO:0012505,GO:0016740,GO:0016741,GO:0031410,GO:0031982,GO:0031984,GO:0032259,GO:0043226,GO:0043227,GO:0043229,GO:0043231,GO:0044422,GO:0044424,GO:0044431,GO:0044444,GO:0044446,GO:0044464,GO:0097708,GO:0098791	Putative S-adenosyl-L-methionine-dependent methyltransferase	K23872	putative homogalacturonan methyltransferase [EC:2.1.1.-]	Methyltransf_29	Probable methyltransferase PMT20 OS=Arabidopsis thaliana OX=3702 GN=At1g31850 PE=2 SV=1
OG0017137	-6275.64	-6269.73	11.8198	0.000498125	0.00667057	Unigene22373_All, Unigene10228_All, Unigene20595_All	GO:0000166,GO:0003674,GO:0003824,GO:0003973,GO:0004457,GO:0004458,GO:0005488,GO:0005515,GO:0005524,GO:0005575,GO:0005622,GO:0005623,GO:0005737,GO:0005739,GO:0006081,GO:0008144,GO:0008150,GO:0008152,GO:0008720,GO:0008891,GO:0009056,GO:0009438,GO:0009987,GO:0016491,GO:0016614,GO:0016616,GO:0016898,GO:0016899,GO:0017076,GO:0019154,GO:0030554,GO:0032553,GO:0032555,GO:0032559,GO:0035639,GO:0036094,GO:…	D-lactate dehydrogenase (Cytochrome)	K00102	D-lactate dehydrogenase (cytochrome) [EC:1.1.2.4]	FAD-oxidase_C,FAD_binding_4	D-lactate dehydrogenase [cytochrome], mitochondrial OS=Arabidopsis thaliana OX=3702 GN=DLD PE=1 SV=1
OG0016528	-5050.29	-5048.2	4.1811	0.0347455	0.0391311	Unigene1648_All, Unigene6803_All, Unigene18463_All	-	Protein GDAP2 homolog	K24997	ganglioside-induced differentiation-associated protein 2	CRAL_TRIO_2,Macro	Protein GDAP2 homolog OS=Nematostella vectensis OX=45351 GN=gdap2 PE=3 SV=1
OG0016842	-8230.32	-8227.75	5.15752	0.019674	0.0358761	CL2372.Contig1_All, Unigene8353_All, Unigene635_All	GO:0000460,GO:0003674,GO:0003724,GO:0003824,GO:0004004,GO:0004386,GO:0005575,GO:0005622,GO:0005623,GO:0005634,GO:0005654,GO:0006139,GO:0006364,GO:0006396,GO:0006401,GO:0006725,GO:0006807,GO:0008026,GO:0008150,GO:0008152,GO:0008186,GO:0009056,GO:0009057,GO:0009987,GO:0010467,GO:0016070,GO:0016072,GO:0016462,GO:0016787,GO:0016817,GO:0016818,GO:0016887,GO:0017111,GO:0019439,GO:0022613,GO:0031123,GO:…	Superkiller viralicidic activity 2-like	K12598	ATP-dependent RNA helicase DOB1 [EC:5.6.2.6]	DEAD,DSHCT,Helicase_C,rRNA_proc-arch	DExH-box ATP-dependent RNA helicase DExH9 OS=Arabidopsis thaliana OX=3702 GN=MTR4 PE=2 SV=1
OG0015131	-4673.05	-4668.99	8.10657	0.00374894	0.0212394	CL1230.Contig1_All, Unigene19844_All, CL2080.Contig2_All	-	-	-	-	-	Protein NLP7 OS=Arabidopsis thaliana OX=3702 GN=NLP7 PE=1 SV=2
OG0016408	-5290.68	-5285.44	10.495	0.00101744	0.0094622	Unigene10251_All, Unigene16038_All, Unigene4597_All	-	Protein kinase PVPK-1-like	K08286	protein-serine/threonine kinase [EC:2.7.11.-]	Pkinase	Protein kinase PVPK-1 OS=Phaseolus vulgaris OX=3885 PE=2 SV=1
OG0016423	-5920.01	-5916.81	6.40627	0.00966603	0.0294211	Unigene17946_All, Unigene19592_All, Unigene19803_All	-	PMR5 N terminal Domain	K23877	xyloglucan O-acetyltransferase	PC-Esterase,PMR5N	Protein trichome birefringence-like 19 OS=Arabidopsis thaliana OX=3702 GN=TBL19 PE=3 SV=1
OG0016263	-3813.13	-3807.23	11.8051	0.000502086	0.00667057	Unigene8982_All, Unigene19517_All, Unigene2735_All	GO:0003674,GO:0005488,GO:0005515,GO:0005575,GO:0005622,GO:0005623,GO:0005737,GO:0005829,GO:0005886,GO:0007088,GO:0007154,GO:0007165,GO:0007346,GO:0008150,GO:0009987,GO:0010564,GO:0010639,GO:0010948,GO:0016020,GO:0019899,GO:0019900,GO:0019901,GO:0023052,GO:0030276,GO:0033043,GO:0044424,GO:0044444,GO:0044464,GO:0045786,GO:0045839,GO:0045930,GO:0048519,GO:0048523,GO:0050789,GO:0050794,GO:0050896,GO:…	TOM1-like protein 2	-	-	GAT,VHS	TOM1-like protein 1 OS=Arabidopsis thaliana OX=3702 GN=TOL1 PE=1 SV=1
OG0015961	-6768.75	-6765.79	5.9165	0.0127498	0.0295536	Unigene6883_All, Unigene10568_All, Unigene14844_All	GO:0000188,GO:0001704,GO:0001706,GO:0001932,GO:0001933,GO:0003674,GO:0003824,GO:0004721,GO:0004722,GO:0004725,GO:0005575,GO:0005622,GO:0005623,GO:0005634,GO:0006464,GO:0006469,GO:0006470,GO:0006793,GO:0006796,GO:0006807,GO:0007275,GO:0007369,GO:0007492,GO:0008150,GO:0008152,GO:0008330,GO:0009653,GO:0009790,GO:0009888,GO:0009892,GO:0009966,GO:0009968,GO:0009987,GO:0010563,GO:0010605,GO:0010646,GO:…	Protein-tyrosine-phosphatase MKP1-like	-	-	DSPc,Gelsolin	Protein-tyrosine-phosphatase MKP1 OS=Arabidopsis thaliana OX=3702 GN=MKP1 PE=1 SV=1
OG0015110	-10053.1	-10049.9	6.49001	0.00922102	0.0294211	CL1005.Contig3_All, CL1523.Contig1_All, CL596.Contig2_All	GO:0000428,GO:0003674,GO:0003824,GO:0003899,GO:0005575,GO:0005622,GO:0005623,GO:0005634,GO:0005654,GO:0005665,GO:0005737,GO:0005829,GO:0005911,GO:0006139,GO:0006396,GO:0006725,GO:0006807,GO:0008150,GO:0008152,GO:0009058,GO:0009059,GO:0009506,GO:0009892,GO:0009987,GO:0010033,GO:0010467,GO:0010468,GO:0010605,GO:0010608,GO:0010629,GO:0014070,GO:0016070,GO:0016441,GO:0016458,GO:0016591,GO:0016740,GO:…	DNA-dependent RNA polymerase catalyzes the transcription of DNA into RNA using the four ribonucleoside triphosphates as substrates	K03010	DNA-directed RNA polymerase II subunit RPB2 [EC:2.7.7.6]	RNA_pol_Rpb2_1,RNA_pol_Rpb2_2,RNA_pol_Rpb2_3,RNA_pol_Rpb2_4,RNA_pol_Rpb2_5,RNA_pol_Rpb2_6,RNA_pol_Rpb2_7	DNA-directed RNA polymerase II subunit RPB2 OS=Solanum lycopersicum OX=4081 GN=RPB2 PE=2 SV=1
OG0016536	-7639.04	-7636.92	4.23434	0.033672	0.0391311	Unigene10218_All, CL1099.Contig1_All, CL1963.Contig2_All	-	Nodal modulator	K26500	BOS complex subunit NOMO	CarboxypepD_reg	BOS complex subunit NOMO1 OS=Homo sapiens OX=9606 GN=NOMO1 PE=1 SV=5
OG0015678	-4967.75	-4958.72	18.0674	1.81233e-05	0.000421367	Unigene2827_All, Unigene15485_All, Unigene8411_All	GO:0000278,GO:0000281,GO:0000910,GO:0001931,GO:0001932,GO:0001933,GO:0003674,GO:0003824,GO:0004721,GO:0004725,GO:0005488,GO:0005543,GO:0005575,GO:0005622,GO:0005623,GO:0005737,GO:0005829,GO:0005886,GO:0005938,GO:0006464,GO:0006469,GO:0006470,GO:0006629,GO:0006644,GO:0006650,GO:0006793,GO:0006796,GO:0006807,GO:0006928,GO:0006935,GO:0006950,GO:0006970,GO:0006996,GO:0007010,GO:0007015,GO:0007049,GO:…	Phosphatidylinositol 3,4,5-trisphosphate 3-phosphatase and dual-specificity protein phosphatase	K01110	phosphatidylinositol-3,4,5-trisphosphate 3-phosphatase and dual-specificity protein phosphatase PTEN [EC:3.1.3.16 3.1.3.48 3.1.3.67]	DSPc,PTEN_C2	Phosphatidylinositol 3,4,5-trisphosphate 3-phosphatase and protein-tyrosine-phosphatase PTEN2A OS=Arabidopsis thaliana OX=3702 GN=PTEN2A PE=1 SV=1
OG0015079	-5986.12	-5983.7	4.83459	0.0237102	0.0383108	CL2907.Contig2_All, Unigene2291_All, Unigene10778_All	GO:0001101,GO:0002218,GO:0002252,GO:0002253,GO:0002376,GO:0002682,GO:0002684,GO:0003674,GO:0004888,GO:0005215,GO:0005216,GO:0005261,GO:0005262,GO:0005575,GO:0005623,GO:0005886,GO:0006810,GO:0006811,GO:0006812,GO:0006816,GO:0006950,GO:0006952,GO:0006955,GO:0007154,GO:0007165,GO:0007267,GO:0008066,GO:0008150,GO:0008324,GO:0009605,GO:0009607,GO:0009611,GO:0009617,GO:0009682,GO:0009719,GO:0009725,GO:…	Glutamate-gated receptor that probably acts as non- selective cation channel	K05387	glutamate receptor, ionotropic, plant	ANF_receptor,Lig_chan,SBP_bac_3	Glutamate receptor 3.6 OS=Arabidopsis thaliana OX=3702 GN=GLR3.6 PE=2 SV=1
OG0015946	-8036.57	-8026.9	19.3379	9.30829e-06	0.000288557	Unigene2569_All, Unigene6086_All, Unigene21298_All	GO:0000166,GO:0003674,GO:0005488,GO:0005524,GO:0005575,GO:0005618,GO:0005622,GO:0005623,GO:0005634,GO:0005737,GO:0005829,GO:0005886,GO:0005911,GO:0006950,GO:0008144,GO:0008150,GO:0009266,GO:0009408,GO:0009506,GO:0009628,GO:0010035,GO:0010038,GO:0016020,GO:0017076,GO:0030054,GO:0030312,GO:0030554,GO:0032553,GO:0032555,GO:0032559,GO:0035639,GO:0036094,GO:0042221,GO:0043167,GO:0043168,GO:0043226,GO:…	Heat shock 70 kDa protein	K09489	heat shock 70kDa protein 4	HSP70,MreB_Mbl	Heat shock 70 kDa protein 14 OS=Arabidopsis thaliana OX=3702 GN=HSP70-14 PE=1 SV=1
OG0015596	-9211.65	-9208.6	6.09477	0.0115245	0.0295536	Unigene17109_All, Unigene18041_All, Unigene22617_All	-	(E 0.0) protein kinase family protein	-	-	PB1,Pkinase_Tyr	RAF-like serine/threonine-protein kinase 24 OS=Arabidopsis thaliana OX=3702 GN=RAF24 PE=1 SV=1
OG0017052	-4014.79	-4010.21	9.15731	0.00210567	0.0163189	Unigene17201_All, Unigene17179_All, Unigene10046_All	-	membrane protein C776.05-like	-	-	DUF2838	Glycerophosphocholine acyltransferase 1 OS=Ricinus communis OX=3988 GN=GPC1 PE=1 SV=1
OG0017567	-5512.99	-5510.71	4.54809	0.0280122	0.0383108	Unigene22293_All, Unigene7834_All, Unigene10553_All	GO:0003674,GO:0003824,GO:0003984,GO:0005575,GO:0005622,GO:0005623,GO:0005737,GO:0006082,GO:0006520,GO:0006573,GO:0006807,GO:0008150,GO:0008152,GO:0008652,GO:0009058,GO:0009081,GO:0009082,GO:0009099,GO:0009507,GO:0009532,GO:0009536,GO:0009570,GO:0009987,GO:0016053,GO:0016740,GO:0016744,GO:0019752,GO:0043226,GO:0043227,GO:0043229,GO:0043231,GO:0043436,GO:0044237,GO:0044238,GO:0044249,GO:0044281,GO:…	Acetolactate synthase	K01652	acetolactate synthase I/II/III large subunit [EC:2.2.1.6]	TPP_enzyme_C,TPP_enzyme_M,TPP_enzyme_N	Acetolactate synthase 2, chloroplastic OS=Nicotiana tabacum OX=4097 GN=ALS SURB PE=1 SV=1
OG0017571	-10508	-10505.9	4.19774	0.0344062	0.0391311	Unigene8487_All, Unigene6688_All, Unigene3268_All	-	LRR receptor-like serine threonine-protein kinase	-	-	LRRNT_2,LRR_1,LRR_6,LRR_8,Pkinase	Receptor like protein 21 OS=Arabidopsis thaliana OX=3702 GN=RLP21 PE=3 SV=2
OG0015703	-5295.42	-5292.48	5.87834	0.013029	0.0295536	Unigene4112_All, Unigene18214_All, Unigene8530_All	GO:0003674,GO:0003824,GO:0004553,GO:0008150,GO:0008152,GO:0008422,GO:0015926,GO:0016787,GO:0016798,GO:0071704,GO:1901135,GO:1901657	Belongs to the glycosyl hydrolase 1 family	K01188	beta-glucosidase [EC:3.2.1.21]	Glyco_hydro_1	Beta-glucosidase 12 OS=Oryza sativa subsp. indica OX=39946 GN=BGLU12 PE=3 SV=1
OG0015506	-6887.42	-6885.12	4.60579	0.0270846	0.0383108	Unigene282_All, Unigene2186_All, Unigene6368_All	GO:0003674,GO:0005096,GO:0005488,GO:0005515,GO:0005575,GO:0005622,GO:0005623,GO:0006810,GO:0006886,GO:0008047,GO:0008104,GO:0008150,GO:0012505,GO:0015031,GO:0015833,GO:0017016,GO:0017137,GO:0019899,GO:0030234,GO:0030695,GO:0031267,GO:0031338,GO:0032879,GO:0033036,GO:0033043,GO:0034613,GO:0042886,GO:0043085,GO:0043087,GO:0043547,GO:0044093,GO:0044464,GO:0045184,GO:0046907,GO:0050789,GO:0050790,GO:…	Domain in Tre-2, BUB2p, and Cdc16p. Probable Rab-GAPs.	-	-	RabGAP-TBC	TBC1 domain family member 8 OS=Mus musculus OX=10090 GN=Tbc1d8 PE=1 SV=2
OG0017166	-7690.84	-7688.83	4.02819	0.038034	0.040657	Unigene18219_All, Unigene23043_All, Unigene4630_All	GO:0000976,GO:0000977,GO:0000978,GO:0000987,GO:0001012,GO:0001047,GO:0001067,GO:0001503,GO:0001817,GO:0001819,GO:0002151,GO:0002791,GO:0002793,GO:0003674,GO:0003676,GO:0003677,GO:0003690,GO:0003697,GO:0003723,GO:0003724,GO:0003725,GO:0003824,GO:0004004,GO:0004386,GO:0005488,GO:0005515,GO:0005575,GO:0005622,GO:0005623,GO:0005634,GO:0005737,GO:0005829,GO:0006139,GO:0006355,GO:0006357,GO:0006396,GO:…	ATP-dependent RNA helicase	K14442	ATP-dependent RNA helicase DHX36 [EC:5.6.2.6]	DEAD,HA2,Helicase_C,OB_NTP_bind,dsrm	DExH-box ATP-dependent RNA helicase DExH5, mitochondrial OS=Arabidopsis thaliana OX=3702 GN=At2g01130 PE=3 SV=1
OG0016876	-4577.48	-4574.29	6.38056	0.00980705	0.0294211	Unigene15383_All, Unigene18440_All, Unigene6345_All	-	Cytochrome p450	K24184	cytochrome P450 family 89 subfamily A [EC:1.14.-.-]	p450	Cytochrome P450 89A2 OS=Arabidopsis thaliana OX=3702 GN=CYP89A2 PE=2 SV=2
OG0015518	-8964.43	-8961.46	5.93368	0.0126261	0.0295536	Unigene16397_All, Unigene18649_All, Unigene13976_All	GO:0000003,GO:0000302,GO:0003006,GO:0005575,GO:0005622,GO:0005623,GO:0005634,GO:0005654,GO:0005737,GO:0006355,GO:0006950,GO:0006979,GO:0007275,GO:0007623,GO:0008150,GO:0009266,GO:0009314,GO:0009409,GO:0009416,GO:0009628,GO:0009636,GO:0009637,GO:0009639,GO:0009791,GO:0009889,GO:0009908,GO:0010035,GO:0010218,GO:0010378,GO:0010468,GO:0010556,GO:0019219,GO:0019222,GO:0022414,GO:0031323,GO:0031326,GO:…	Gigantea-like	K12124	GIGANTEA	-	Protein GIGANTEA OS=Arabidopsis thaliana OX=3702 GN=GI PE=1 SV=2
OG0017486	-9554.3	-9551.35	5.89695	0.012892	0.0295536	Unigene24604_All, Unigene11726_All, Unigene20531_All	GO:0000902,GO:0000904,GO:0003674,GO:0003824,GO:0004842,GO:0005575,GO:0005622,GO:0005623,GO:0005737,GO:0005886,GO:0006139,GO:0006259,GO:0006260,GO:0006261,GO:0006464,GO:0006725,GO:0006807,GO:0007049,GO:0008150,GO:0008152,GO:0009058,GO:0009059,GO:0009653,GO:0009888,GO:0009987,GO:0010026,GO:0010090,GO:0010091,GO:0016020,GO:0016043,GO:0016567,GO:0016740,GO:0019538,GO:0019787,GO:0022402,GO:0030154,GO:…	E3 ubiquitin-protein ligase	K10590	E3 ubiquitin-protein ligase TRIP12 [EC:2.3.2.26]	HECT	E3 ubiquitin-protein ligase UPL3 OS=Arabidopsis thaliana OX=3702 GN=UPL3 PE=1 SV=1
OG0015734	-3869.24	-3866.62	5.23452	0.0188215	0.0357224	Unigene8032_All, CL5036.Contig1_All, CL3836.Contig2_All	-	Glycosyl hydrolase catalytic core	-	-	Glyco_hydro_cc	-
OG0016074	-5235.73	-5233.04	5.37504	0.0173628	0.0339973	Unigene7121_All, Unigene18281_All, Unigene7374_All	-	Belongs to the cytochrome P450 family	-	-	p450	Cytochrome P450 CYP72A219 OS=Panax ginseng OX=4054 PE=2 SV=1
OG0016534	-6347.75	-6345.83	3.84213	0.0424831	0.0424831	Unigene23169_All, Unigene21355_All, Unigene21028_All	GO:0000228,GO:0000346,GO:0000347,GO:0000445,GO:0003674,GO:0003676,GO:0003723,GO:0003729,GO:0005488,GO:0005575,GO:0005622,GO:0005623,GO:0005634,GO:0005694,GO:0006355,GO:0006403,GO:0006405,GO:0006406,GO:0006611,GO:0006810,GO:0006886,GO:0006913,GO:0008104,GO:0008150,GO:0008152,GO:0009889,GO:0009891,GO:0009893,GO:0010467,GO:0010468,GO:0010556,GO:0010557,GO:0010604,GO:0010628,GO:0015031,GO:0015833,GO:…	Tho complex subunit	K13174	THO complex subunit 5	FimP	THO complex subunit 5B OS=Arabidopsis thaliana OX=3702 GN=THO5B PE=1 SV=1
OG0017584	-4556.31	-4554.38	3.84966	0.0422927	0.0424831	Unigene22386_All, Unigene21732_All, Unigene11118_All	GO:0001067,GO:0002230,GO:0002237,GO:0002376,GO:0002682,GO:0002697,GO:0002831,GO:0003674,GO:0003676,GO:0003677,GO:0003700,GO:0003712,GO:0003713,GO:0005488,GO:0005515,GO:0005575,GO:0005622,GO:0005623,GO:0005634,GO:0005737,GO:0005886,GO:0006355,GO:0006950,GO:0006952,GO:0006955,GO:0008150,GO:0009266,GO:0009314,GO:0009409,GO:0009416,GO:0009605,GO:0009607,GO:0009615,GO:0009617,GO:0009628,GO:0009642,GO:…	No apical meristem (NAM) protein	-	-	NAM	NAC domain-containing protein 62 OS=Arabidopsis thaliana OX=3702 GN=NAC062 PE=1 SV=1
OG0017361	-6001.95	-5999.53	4.84586	0.0235557	0.0383108	Unigene11847_All, Unigene4218_All, Unigene19724_All	-	-	-	-	-	-
OG0015055	-9329.46	-9327.5	3.9135	0.0407148	0.0416096	CL409.Contig1_All, CL3743.Contig1_All, Unigene3821_All	-	ankyrin repeat family protein regulator of chromosome condensation (RCC1) family protein	K24810	inhibitor of Bruton tyrosine kinase	Ank_4,Ank_5,RCC1	Inhibitor of Bruton tyrosine kinase OS=Mus musculus OX=10090 GN=Ibtk PE=1 SV=3
OG0015939	-5802.03	-5798.94	6.17646	0.0110042	0.0295536	Unigene4708_All, Unigene4571_All, Unigene21007_All	GO:0003674,GO:0003676,GO:0003677,GO:0003723,GO:0003824,GO:0004518,GO:0004519,GO:0005488,GO:0005575,GO:0005622,GO:0005623,GO:0005737,GO:0006139,GO:0006725,GO:0006807,GO:0007154,GO:0007165,GO:0008150,GO:0008152,GO:0009451,GO:0009507,GO:0009536,GO:0009987,GO:0010019,GO:0016070,GO:0016787,GO:0016788,GO:0023052,GO:0031930,GO:0034641,GO:0043170,GO:0043226,GO:0043227,GO:0043229,GO:0043231,GO:0043412,GO:…	Pentatricopeptide repeat-containing protein	K17710	pentatricopeptide repeat domain-containing protein 1	PPR,PPR_1,PPR_2,PPR_3,Smr	Pentatricopeptide repeat-containing protein GUN1, chloroplastic OS=Arabidopsis thaliana OX=3702 GN=GUN1 PE=2 SV=1
OG0017367	-8879.17	-8875.97	6.40615	0.00966671	0.0294211	Unigene20450_All, Unigene18197_All, Unigene2542_All	GO:0000325,GO:0003674,GO:0003824,GO:0005215,GO:0005575,GO:0005622,GO:0005623,GO:0005737,GO:0005773,GO:0005774,GO:0006810,GO:0008150,GO:0015399,GO:0015405,GO:0016020,GO:0016462,GO:0016787,GO:0016817,GO:0016818,GO:0016887,GO:0017111,GO:0022804,GO:0022857,GO:0031090,GO:0042623,GO:0042626,GO:0043226,GO:0043227,GO:0043229,GO:0043231,GO:0043492,GO:0044422,GO:0044424,GO:0044437,GO:0044444,GO:0044446,GO:…	ABC transporter C family member	K05666	ATP-binding cassette, subfamily C (CFTR/MRP), member 2	ABC_membrane,ABC_tran	ABC transporter C family member 10 OS=Arabidopsis thaliana OX=3702 GN=ABCC10 PE=2 SV=2
OG0016863	-8898.71	-8895.88	5.64794	0.0148545	0.0306993	Unigene4881_All, Unigene13693_All, Unigene4988_All	GO:0000003,GO:0003006,GO:0003674,GO:0003824,GO:0004672,GO:0004674,GO:0004675,GO:0004888,GO:0005575,GO:0005623,GO:0005886,GO:0006464,GO:0006468,GO:0006793,GO:0006796,GO:0006807,GO:0007154,GO:0007165,GO:0007166,GO:0007167,GO:0007178,GO:0007275,GO:0008150,GO:0008152,GO:0009653,GO:0009790,GO:0009791,GO:0009793,GO:0009888,GO:0009987,GO:0010065,GO:0010068,GO:0010154,GO:0016020,GO:0016301,GO:0016310,GO:…	receptor-like serine threonine-protein kinase	-	-	Pkinase_Tyr	Receptor-like serine/threonine-protein kinase ALE2 OS=Arabidopsis thaliana OX=3702 GN=ALE2 PE=1 SV=1
OG0015761	-4061.34	-4057.29	8.10942	0.00374305	0.0212394	Unigene14223_All, Unigene3611_All, Unigene10116_All	-	RNA recognition motif	K14396	polyadenylate-binding protein 2	PWI,RRM_1	Embryonic polyadenylate-binding protein 2-B OS=Xenopus laevis OX=8355 GN=Pabpn1l-b PE=1 SV=1
OG0017284	-7860.02	-7857.73	4.58023	0.0274915	0.0383108	Unigene19484_All, Unigene5115_All, Unigene18800_All	GO:0003674,GO:0005488,GO:0005515,GO:0005543,GO:0005575,GO:0005622,GO:0005623,GO:0005737,GO:0005768,GO:0005769,GO:0005770,GO:0006605,GO:0006622,GO:0006623,GO:0006810,GO:0006886,GO:0007034,GO:0007041,GO:0008104,GO:0008150,GO:0008289,GO:0008333,GO:0010008,GO:0012505,GO:0015031,GO:0015833,GO:0016020,GO:0016192,GO:0016482,GO:0019898,GO:0031090,GO:0031312,GO:0031313,GO:0031410,GO:0031982,GO:0033036,GO:…	Sorting nexin C terminal	K17925	sorting nexin-13	Nexin_C,PX,PXA	-
OG0017520	-6255.84	-6251.65	8.37432	0.00323477	0.0212394	Unigene927_All, Unigene12655_All, Unigene10305_All	-	Belongs to the cullin family	K03347	cullin 1	Cullin,Cullin_Nedd8	Cullin-1 OS=Arabidopsis thaliana OX=3702 GN=CUL1 PE=1 SV=1
OG0017229	-6785.44	-6781.36	8.15132	0.00365754	0.0212394	Unigene11373_All, Unigene20658_All, Unigene7579_All	GO:0000003,GO:0006275,GO:0006996,GO:0007029,GO:0007030,GO:0007276,GO:0008150,GO:0008156,GO:0008361,GO:0009889,GO:0009890,GO:0009892,GO:0009987,GO:0010256,GO:0010556,GO:0010558,GO:0010564,GO:0010605,GO:0010948,GO:0016043,GO:0019219,GO:0019222,GO:0019953,GO:0022414,GO:0031323,GO:0031324,GO:0031326,GO:0031327,GO:0032501,GO:0032504,GO:0032535,GO:0032875,GO:0032876,GO:0044703,GO:0045786,GO:0045934,GO:…	Protein transport protein Sec24-like	K14007	protein transport protein SEC24	Gelsolin,Sec23_BS,Sec23_helical,Sec23_trunk,zf-Sec23_Sec24	Protein transport protein SEC24 A OS=Arabidopsis thaliana OX=3702 GN=SEC24A PE=1 SV=2
OG0016965	-7541.06	-7538.98	4.17362	0.0348992	0.0391311	Unigene18394_All, Unigene20511_All, Unigene9074_All	GO:0000184,GO:0000723,GO:0000956,GO:0003674,GO:0003676,GO:0003677,GO:0003723,GO:0003824,GO:0004518,GO:0004540,GO:0005488,GO:0005575,GO:0005622,GO:0005623,GO:0005634,GO:0005697,GO:0005737,GO:0006139,GO:0006259,GO:0006278,GO:0006401,GO:0006402,GO:0006403,GO:0006405,GO:0006406,GO:0006611,GO:0006725,GO:0006807,GO:0006810,GO:0006886,GO:0006913,GO:0006996,GO:0007004,GO:0008104,GO:0008150,GO:0008152,GO:…	Telomerase activating protein Est1	-	-	EST1,EST1_DNA_bind	Nonsense-mediated mRNA decay factor SMG7-like OS=Arabidopsis thaliana OX=3702 GN=SMG7L PE=2 SV=1
OG0015943	-3778.34	-3763.63	29.4229	4.94575e-08	2.29977e-06	Unigene11767_All, Unigene9338_All, Unigene3852_All	GO:0001101,GO:0003674,GO:0003824,GO:0005575,GO:0005622,GO:0005623,GO:0005737,GO:0005829,GO:0006066,GO:0006082,GO:0006629,GO:0006714,GO:0006720,GO:0006721,GO:0006950,GO:0006970,GO:0008150,GO:0008152,GO:0008194,GO:0008300,GO:0009056,GO:0009628,GO:0009651,GO:0009687,GO:0009719,GO:0009725,GO:0009737,GO:0009987,GO:0010033,GO:0016020,GO:0016042,GO:0016054,GO:0016107,GO:0016115,GO:0016740,GO:0016757,GO:…	Belongs to the UDP-glycosyltransferase family	-	-	UDPGT	UDP-glycosyltransferase 71E1 OS=Stevia rebaudiana OX=55670 GN=UGT71E1 PE=2 SV=1
OG0015209	-7521.33	-7517.88	6.88682	0.00738087	0.0274568	Unigene11186_All, Unigene7828_All, Unigene17191_All	-	Wall-associated receptor kinase	-	-	EGF_CA,GUB_WAK_bind,Pkinase,Pkinase_Tyr,WAK,cEGF	Wall-associated receptor kinase 2 OS=Arabidopsis thaliana OX=3702 GN=WAK2 PE=1 SV=1
OG0017240	-4639.24	-4630.86	16.7637	3.59846e-05	0.000669314	Unigene19157_All, Unigene21362_All, Unigene1660_All	-	transport inhibitor response	K14485	transport inhibitor response 1	F-box-like,LRR_6	Protein TRANSPORT INHIBITOR RESPONSE 1 OS=Arabidopsis thaliana OX=3702 GN=TIR1 PE=1 SV=2
OG0015639	-7431.52	-7429.47	4.09842	0.0364849	0.0403939	Unigene2407_All, Unigene13398_All, Unigene10149_All	-	116 kDa U5 small nuclear ribonucleoprotein	K12852	116 kDa U5 small nuclear ribonucleoprotein component	EFG_C,EFG_IV,EFTUD2,GTP_EFTU,GTP_EFTU_D2	110 kDa U5 small nuclear ribonucleoprotein component CLO OS=Arabidopsis thaliana OX=3702 GN=CLO PE=1 SV=1
OG0016176	-12248.8	-12246.5	4.65762	0.0262787	0.0383108	Unigene8078_All, Unigene17286_All, CL3323.Contig1_All	-	THO complex subunit	K12879	THO complex subunit 2	THOC2_N,Tho2,Thoc2	THO complex subunit 2 OS=Arabidopsis thaliana OX=3702 GN=THO2 PE=1 SV=1
OG0016261	-5783.53	-5781.51	4.04659	0.0376216	0.040657	Unigene2486_All, Unigene22813_All, CL2324.Contig2_All	-	isoform X1	-	-	DND1_DSRM	-
OG0016296	-6292.22	-6288.59	7.26153	0.005988	0.0274568	CL7528.Contig2_All, CL370.Contig1_All, Unigene3743_All	GO:0005575,GO:0005623,GO:0005886,GO:0006950,GO:0006952,GO:0007154,GO:0007165,GO:0008150,GO:0009987,GO:0016020,GO:0023052,GO:0044464,GO:0050789,GO:0050794,GO:0050896,GO:0051716,GO:0065007,GO:0071944	Belongs to the disease resistance NB-LRR family	K13457	disease resistance protein RPM1	LRR_8,NB-ARC	Putative late blight resistance protein homolog R1A-10 OS=Solanum demissum OX=50514 GN=R1A-10 PE=3 SV=1
OG0015368	-4668.68	-4666.5	4.35425	0.0313792	0.0391311	Unigene5043_All, Unigene16819_All, Unigene12473_All	GO:0003674,GO:0005488,GO:0005515,GO:0008022	Transcription initiation factor IIF subunit	K03138	transcription initiation factor TFIIF subunit alpha	TFIIF_alpha	Transcription initiation factor IIF subunit alpha OS=Arabidopsis thaliana OX=3702 GN=RAP74 PE=1 SV=1
OG0016855	-8262.55	-8259.58	5.94161	0.0125693	0.0295536	Unigene3067_All, Unigene11367_All, Unigene10312_All	-	disease resistance RPP13-like protein	-	-	-	-
OG0017000	-8313.59	-8311.62	3.93759	0.0401357	0.0414735	Unigene16791_All, Unigene64_All, Unigene124_All	GO:0008150,GO:0009888,GO:0010073,GO:0032501,GO:0032502,GO:0048507,GO:0048856	LRR receptor-like serine threonine-protein kinase	K13466	EIX receptor 1/2	LRRNT_2,LRR_1,LRR_6,LRR_8	Receptor-like protein EIX1 OS=Solanum lycopersicum OX=4081 GN=EIX1 PE=2 SV=2
OG0015792	-7844.19	-7842.1	4.17245	0.0349234	0.0391311	Unigene4107_All, Unigene3207_All, Unigene16791_All	GO:0002376,GO:0003674,GO:0003824,GO:0004672,GO:0004674,GO:0005488,GO:0005515,GO:0005516,GO:0005575,GO:0005623,GO:0005886,GO:0006464,GO:0006468,GO:0006793,GO:0006796,GO:0006807,GO:0006950,GO:0006952,GO:0006955,GO:0008150,GO:0008152,GO:0009605,GO:0009607,GO:0009620,GO:0009987,GO:0016020,GO:0016301,GO:0016310,GO:0016740,GO:0016772,GO:0016773,GO:0019538,GO:0036211,GO:0043170,GO:0043207,GO:0043412,GO:…	G-type lectin S-receptor-like serine threonine-protein kinase	-	-	B_lectin,DUF3403,PAN_2,Pkinase,Pkinase_Tyr	G-type lectin S-receptor-like serine/threonine-protein kinase CES101 OS=Arabidopsis thaliana OX=3702 GN=CES101 PE=2 SV=2
OG0015291	-3254.25	-3251.97	4.55385	0.0279181	0.0383108	CL675.Contig2_All, CL3754.Contig2_All, CL2920.Contig4_All	-	-	-	-	-	-
OG0015330	-3357.39	-3333.19	48.4026	2.95045e-12	2.74392e-10	CL3460.Contig1_All, Unigene2985_All, Unigene7402_All	-	-	-	-	-	Putative F-box protein At3g52320 OS=Arabidopsis thaliana OX=3702 GN=At3g52320 PE=4 SV=1
OG0017238	-5307.47	-5305.5	3.95467	0.0397304	0.0414735	Unigene2001_All, Unigene12946_All, Unigene19623_All	GO:0000166,GO:0001882,GO:0001883,GO:0003674,GO:0003824,GO:0003924,GO:0005488,GO:0005525,GO:0005575,GO:0005622,GO:0005623,GO:0005634,GO:0005730,GO:0008150,GO:0016462,GO:0016787,GO:0016817,GO:0016818,GO:0017076,GO:0017111,GO:0019001,GO:0022613,GO:0031974,GO:0031981,GO:0032549,GO:0032550,GO:0032553,GO:0032555,GO:0032561,GO:0035639,GO:0036094,GO:0042254,GO:0043167,GO:0043168,GO:0043226,GO:0043227,GO:…	GTPase involved in pre-60S ribosomal subunit maturation	K14537	nuclear GTP-binding protein	MMR_HSR1,NGP1NT	Nuclear/nucleolar GTPase 2 OS=Oryza sativa subsp. japonica OX=39947 GN=NUG2 PE=1 SV=1
OG0015628	-9393.2	-9391.1	4.201	0.0343402	0.0391311	Unigene2251_All, Unigene1639_All, Unigene12827_All	-	CAAX amino terminal protease family protein	K07052	CAAX protease family protein	Abi	Medium-chain fatty acid ethyl ester synthase/esterase 2 OS=Saccharomyces cerevisiae (strain ATCC 204508 / S288c) OX=559292 GN=EHT1 PE=1 SV=1
OG0015389	-7484.76	-7481.88	5.77028	0.0138545	0.0305755	CL2824.Contig5_All, CL1346.Contig4_All, CL3402.Contig1_All	GO:0000166,GO:0002376,GO:0003674,GO:0005488,GO:0005575,GO:0005623,GO:0005886,GO:0006950,GO:0006952,GO:0006955,GO:0007154,GO:0007165,GO:0008150,GO:0008219,GO:0009626,GO:0009987,GO:0012501,GO:0016020,GO:0019897,GO:0019898,GO:0023052,GO:0033554,GO:0034050,GO:0036094,GO:0044425,GO:0044459,GO:0044464,GO:0045087,GO:0050789,GO:0050794,GO:0050896,GO:0051716,GO:0065007,GO:0071944,GO:0097159,GO:1901265,GO:…	Belongs to the disease resistance NB-LRR family	K13457	disease resistance protein RPM1	NB-ARC	Disease resistance protein RPM1 OS=Arabidopsis thaliana OX=3702 GN=RPM1 PE=1 SV=1
OG0017417	-5344.66	-5342.63	4.07279	0.0370424	0.0405287	Unigene20839_All, Unigene3440_All, Unigene1921_All	-	IQ-DOMAIN 14-like	-	-	DUF4005,IQ	Protein IQ-DOMAIN 13 OS=Arabidopsis thaliana OX=3702 GN=IQD13 PE=1 SV=1
OG0015949	-5218.34	-5216.15	4.38227	0.0308674	0.0391311	Unigene5773_All, Unigene3655_All, Unigene10529_All	GO:0000226,GO:0001578,GO:0005575,GO:0005622,GO:0005623,GO:0005737,GO:0005829,GO:0006996,GO:0007010,GO:0007017,GO:0008150,GO:0009987,GO:0016043,GO:0022607,GO:0030030,GO:0030031,GO:0034622,GO:0035082,GO:0043933,GO:0044085,GO:0044424,GO:0044444,GO:0044464,GO:0044782,GO:0060271,GO:0065003,GO:0070286,GO:0070925,GO:0071840,GO:0120031,GO:0120036	Tetratricopeptide repeats	-	-	TPR_8	-
OG0017145	-5212.87	-5209.6	6.54495	0.00894047	0.0294211	Unigene11031_All, Unigene11218_All, Unigene1879_All	GO:0000003,GO:0000302,GO:0003006,GO:0005575,GO:0005622,GO:0005623,GO:0005634,GO:0005654,GO:0005737,GO:0006355,GO:0006950,GO:0006979,GO:0007275,GO:0007623,GO:0008150,GO:0009266,GO:0009314,GO:0009409,GO:0009416,GO:0009628,GO:0009636,GO:0009637,GO:0009639,GO:0009791,GO:0009889,GO:0009908,GO:0010035,GO:0010218,GO:0010378,GO:0010468,GO:0010556,GO:0019219,GO:0019222,GO:0022414,GO:0031323,GO:0031326,GO:…	Gigantea-like	K12124	GIGANTEA	-	Protein GIGANTEA OS=Arabidopsis thaliana OX=3702 GN=GI PE=1 SV=2
OG0017354	-8163.94	-8161.61	4.6727	0.0260489	0.0383108	Unigene20340_All, CL4227.Contig1_All, CL727.Contig1_All	-	Glutamate-gated receptor that probably acts as non- selective cation channel	K05387	glutamate receptor, ionotropic, plant	ANF_receptor,Lig_chan,SBP_bac_3	Glutamate receptor 2.8 OS=Arabidopsis thaliana OX=3702 GN=GLR2.8 PE=2 SV=2
OG0016469	-4818.21	-4814.74	6.93	0.00720474	0.0274568	Unigene19420_All, Unigene13542_All, Unigene15466_All	GO:0003674,GO:0003824,GO:0004144,GO:0005575,GO:0005622,GO:0005623,GO:0005737,GO:0005783,GO:0005886,GO:0006629,GO:0006638,GO:0006639,GO:0006641,GO:0008150,GO:0008152,GO:0008374,GO:0008610,GO:0009058,GO:0009987,GO:0010025,GO:0010166,GO:0012505,GO:0016020,GO:0016411,GO:0016740,GO:0016746,GO:0016747,GO:0019432,GO:0043226,GO:0043227,GO:0043229,GO:0043231,GO:0044237,GO:0044238,GO:0044249,GO:0044255,GO:…	O-acyltransferase (WSD1-like)	K00635	diacylglycerol O-acyltransferase / wax synthase [EC:2.3.1.20 2.3.1.75]	DUF1298,WES_acyltransf	Wax ester synthase/diacylglycerol acyltransferase 11 OS=Arabidopsis thaliana OX=3702 GN=WSD11 PE=1 SV=1
OG0017350	-6186.19	-6183.25	5.87992	0.0130173	0.0295536	Unigene20323_All, Unigene18358_All, Unigene20117_All	GO:0003674,GO:0003824,GO:0006464,GO:0006486,GO:0006493,GO:0006807,GO:0008150,GO:0008152,GO:0008417,GO:0009058,GO:0009059,GO:0009100,GO:0009101,GO:0009987,GO:0016740,GO:0016757,GO:0016758,GO:0019538,GO:0034645,GO:0036065,GO:0036066,GO:0036211,GO:0043170,GO:0043412,GO:0043413,GO:0044237,GO:0044238,GO:0044249,GO:0044260,GO:0044267,GO:0046922,GO:0070085,GO:0071704,GO:0140096,GO:1901135,GO:1901137,GO:…	GDP-fucose protein O-fucosyltransferase	K03691	peptide-O-fucosyltransferase [EC:2.4.1.221]	O-FucT	O-fucosyltransferase 36 OS=Arabidopsis thaliana OX=3702 GN=OFUT36 PE=2 SV=1
OG0017388	-7459.88	-7457.43	4.88831	0.0229833	0.0383108	Unigene20657_All, Unigene1336_All, Unigene15601_All	GO:0003674,GO:0003824,GO:0004812,GO:0004822,GO:0005488,GO:0005515,GO:0005575,GO:0005622,GO:0005623,GO:0005737,GO:0005829,GO:0006082,GO:0006139,GO:0006399,GO:0006412,GO:0006418,GO:0006428,GO:0006518,GO:0006520,GO:0006725,GO:0006807,GO:0008150,GO:0008152,GO:0009058,GO:0009059,GO:0009987,GO:0010035,GO:0010038,GO:0010467,GO:0016070,GO:0016874,GO:0016875,GO:0017101,GO:0019538,GO:0019752,GO:0019899,GO:…	Belongs to the class-I aminoacyl-tRNA synthetase family	K01870	isoleucyl-tRNA synthetase [EC:6.1.1.5]	Anticodon_1,tRNA-synt_1	Isoleucine--tRNA ligase, cytoplasmic OS=Arabidopsis thaliana OX=3702 GN=At4g10320 PE=2 SV=1
OG0016875	-4803.33	-4800.49	5.68397	0.0145525	0.0306993	Unigene2676_All, Unigene4277_All, Unigene6799_All	-	CASC3/Barentsz eIF4AIII binding	-	-	Btz	Protein MLN51 homolog OS=Arabidopsis thaliana OX=3702 GN=MLN51 PE=1 SV=1
OG0016342	-3091.53	-3087.56	7.93966	0.00411086	0.0212394	Unigene1089_All, Unigene10348_All, Unigene8149_All	GO:0003674,GO:0003824,GO:0016787	Hydrolase	-	-	Abhydrolase_1,Abhydrolase_6,Hydrolase_4	Alpha/beta hydrolase domain-containing protein VTE7 OS=Arabidopsis thaliana OX=3702 GN=VTE7 PE=1 SV=1
OG0016178	-6306.08	-6303.4	5.35664	0.017547	0.0339973	Unigene8082_All, Unigene4747_All, Unigene13951_All	-	-	-	-	-	L10-interacting MYB domain-containing protein OS=Arabidopsis thaliana OX=3702 GN=LIMYB PE=1 SV=1
OG0016010	-6425.81	-6422.7	6.23477	0.0106476	0.0295536	Unigene13786_All, Unigene11185_All, Unigene3794_All	GO:0003674,GO:0005488,GO:0005515,GO:0005543,GO:0005575,GO:0005622,GO:0005623,GO:0005737,GO:0005768,GO:0005769,GO:0005770,GO:0006605,GO:0006622,GO:0006623,GO:0006810,GO:0006886,GO:0007034,GO:0007041,GO:0008104,GO:0008150,GO:0008289,GO:0008333,GO:0010008,GO:0012505,GO:0015031,GO:0015833,GO:0016020,GO:0016192,GO:0016482,GO:0019898,GO:0031090,GO:0031312,GO:0031313,GO:0031410,GO:0031982,GO:0033036,GO:…	Sorting nexin C terminal	K17925	sorting nexin-13	Nexin_C,PX,PXA	-
OG0016224	-13637.5	-13635.2	4.74182	0.0250223	0.0383108	Unigene8526_All, Unigene5609_All, Unigene13765_All	-	CAAX amino terminal protease family protein	K07052	CAAX protease family protein	Abi	Medium-chain fatty acid ethyl ester synthase/esterase 2 OS=Saccharomyces cerevisiae (strain ATCC 204508 / S288c) OX=559292 GN=EHT1 PE=1 SV=1
OG0016351	-8050.61	-8047.01	7.20946	0.00616422	0.0274568	Unigene21994_All, Unigene17098_All, Unigene8037_All	-	Plant calmodulin-binding domain	-	-	CaM_binding	Calmodulin binding protein PICBP OS=Arabidopsis thaliana OX=3702 GN=PICBP PE=2 SV=1
OG0015127	-10114.3	-10112	4.68176	0.0259118	0.0383108	Unigene11291_All, Unigene4949_All, CL3779.Contig2_All	GO:0005575,GO:0005622,GO:0005623,GO:0005737,GO:0009507,GO:0009532,GO:0009536,GO:0009570,GO:0043226,GO:0043227,GO:0043229,GO:0043231,GO:0044422,GO:0044424,GO:0044434,GO:0044435,GO:0044444,GO:0044446,GO:0044464	glutamyl endopeptidase, chloroplastic	-	-	Peptidase_S9	Probable glutamyl endopeptidase, chloroplastic OS=Arabidopsis thaliana OX=3702 GN=GEP PE=2 SV=2

## Sheet: Suppl_Tab 3
Supplementary Table 3: GO term of orthogroup.
GO ID	Description	out (49)	All (955)	pvalue	p.adjust	Genes
GO ID	Description	out (49)	All (955)	pvalue	p.adjust	Genes
GO:0006260	DNA replication	4	16	0.00706178	0.551283	OG0016363;OG0016965;OG0017229;OG0017486
GO:0042886	amide transport	7	50	0.0110657	0.551283	OG0015506;OG0016010;OG0016534;OG0016965;OG0017166;OG0017233;OG0017284
GO:0006259	DNA metabolic process	5	29	0.0134937	0.551283	OG0016363;OG0016965;OG0017166;OG0017229;OG0017486
GO:0043487	regulation of RNA stability	2	4	0.0144894	0.551283	OG0016965;OG0017166
GO:0042023	DNA endoreduplication	3	11	0.0156647	0.551283	OG0016363;OG0017229;OG0017486
GO:0044786	cell cycle DNA replication	3	11	0.0156647	0.551283	OG0016363;OG0017229;OG0017486
GO:0071705	nitrogen compound transport	7	54	0.0167341	0.551283	OG0015506;OG0016010;OG0016534;OG0016965;OG0017166;OG0017233;OG0017284
GO:0015031	protein transport	6	42	0.0170083	0.551283	OG0015506;OG0016010;OG0016534;OG0016965;OG0017166;OG0017284
GO:0045184	establishment of protein localization	6	42	0.0170083	0.551283	OG0015506;OG0016010;OG0016534;OG0016965;OG0017166;OG0017284
GO:0006261	DNA-dependent DNA replication	3	12	0.0201401	0.551283	OG0016363;OG0017229;OG0017486
GO:0009615	response to virus	2	5	0.0233605	0.551283	OG0017166;OG0017584
GO:0015833	peptide transport	6	47	0.0285842	0.551283	OG0015506;OG0016010;OG0016534;OG0016965;OG0017166;OG0017284
GO:0008104	protein localization	7	61	0.0312086	0.551283	OG0015506;OG0015678;OG0016010;OG0016534;OG0016965;OG0017166;OG0017284
GO:0034613	cellular protein localization	6	48	0.0314059	0.551283	OG0015506;OG0015678;OG0016010;OG0016534;OG0016965;OG0017284
GO:0000723	telomere maintenance	2	6	0.0339009	0.551283	OG0016965;OG0017166
GO:0006406	mRNA export from nucleus	2	6	0.0339009	0.551283	OG0016534;OG0016965
GO:0010948	negative regulation of cell cycle process	2	6	0.0339009	0.551283	OG0016263;OG0017229
GO:0031503	protein complex localization	2	6	0.0339009	0.551283	OG0016534;OG0016965
GO:0032200	telomere organization	2	6	0.0339009	0.551283	OG0016965;OG0017166
GO:0045786	negative regulation of cell cycle	2	6	0.0339009	0.551283	OG0016263;OG0017229
GO:0051028	mRNA transport	2	6	0.0339009	0.551283	OG0016534;OG0016965
GO:0060249	anatomical structure homeostasis	2	6	0.0339009	0.551283	OG0016965;OG0017166
GO:0071427	mRNA-containing ribonucleoprotein complex export from nucleus	2	6	0.0339009	0.551283	OG0016534;OG0016965
GO:0051649	establishment of localization in cell	7	64	0.0394457	0.551283	OG0015506;OG0016010;OG0016534;OG0016965;OG0017166;OG0017170;OG0017284
GO:0051641	cellular localization	8	79	0.0421422	0.551283	OG0015506;OG0015678;OG0016010;OG0016534;OG0016965;OG0017166;OG0017170;OG0017284
GO:0006403	RNA localization	2	7	0.0459229	0.551283	OG0016534;OG0016965
GO:0006405	RNA export from nucleus	2	7	0.0459229	0.551283	OG0016534;OG0016965
GO:0006611	protein export from nucleus	2	7	0.0459229	0.551283	OG0016534;OG0016965
GO:0030031	cell projection assembly	2	7	0.0459229	0.551283	OG0015678;OG0015949
GO:0043331	response to dsRNA	2	7	0.0459229	0.551283	OG0015110;OG0017166
GO:0050657	nucleic acid transport	2	7	0.0459229	0.551283	OG0016534;OG0016965
GO:0050658	RNA transport	2	7	0.0459229	0.551283	OG0016534;OG0016965
GO:0051236	establishment of RNA localization	2	7	0.0459229	0.551283	OG0016534;OG0016965
GO:0071166	ribonucleoprotein complex localization	2	7	0.0459229	0.551283	OG0016534;OG0016965
GO:0071426	ribonucleoprotein complex export from nucleus	2	7	0.0459229	0.551283	OG0016534;OG0016965
GO:0070727	cellular macromolecule localization	6	53	0.0482624	0.551283	OG0015506;OG0015678;OG0016010;OG0016534;OG0016965;OG0017284
GO:0006886	intracellular protein transport	5	40	0.0487769	0.551283	OG0015506;OG0016010;OG0016534;OG0016965;OG0017284
GO:0000460	maturation of 5.8S rRNA	1	1	0.0513089	0.551283	OG0016842
GO:0001816	cytokine production	1	1	0.0513089	0.551283	OG0017166
GO:0001817	regulation of cytokine production	1	1	0.0513089	0.551283	OG0017166
GO:0001819	positive regulation of cytokine production	1	1	0.0513089	0.551283	OG0017166
GO:0006906	vesicle fusion	1	1	0.0513089	0.551283	OG0015506
GO:0007088	regulation of mitotic nuclear division	1	1	0.0513089	0.551283	OG0016263
GO:0010019	chloroplast-nucleus signaling pathway	1	1	0.0513089	0.551283	OG0015939
GO:0010025	wax biosynthetic process	1	1	0.0513089	0.551283	OG0016469
GO:0010166	wax metabolic process	1	1	0.0513089	0.551283	OG0016469
GO:0010324	membrane invagination	1	1	0.0513089	0.551283	OG0015752
GO:0016050	vesicle organization	1	1	0.0513089	0.551283	OG0015506
GO:0031125	rRNA 3'-end processing	1	1	0.0513089	0.551283	OG0016842
GO:0031338	regulation of vesicle fusion	1	1	0.0513089	0.551283	OG0015506
GO:0031930	mitochondria-nucleus signaling pathway	1	1	0.0513089	0.551283	OG0015939
GO:0032204	regulation of telomere maintenance	1	1	0.0513089	0.551283	OG0017166
GO:0032206	positive regulation of telomere maintenance	1	1	0.0513089	0.551283	OG0017166
GO:0032479	regulation of type I interferon production	1	1	0.0513089	0.551283	OG0017166
GO:0032481	positive regulation of type I interferon production	1	1	0.0513089	0.551283	OG0017166
GO:0032606	type I interferon production	1	1	0.0513089	0.551283	OG0017166
GO:0032607	interferon-alpha production	1	1	0.0513089	0.551283	OG0017166
GO:0032647	regulation of interferon-alpha production	1	1	0.0513089	0.551283	OG0017166
GO:0032727	positive regulation of interferon-alpha production	1	1	0.0513089	0.551283	OG0017166
GO:0043330	response to exogenous dsRNA	1	1	0.0513089	0.551283	OG0017166
GO:0043489	RNA stabilization	1	1	0.0513089	0.551283	OG0017166
GO:0044801	single-organism membrane fusion	1	1	0.0513089	0.551283	OG0015506
GO:0045839	negative regulation of mitotic nuclear division	1	1	0.0513089	0.551283	OG0016263
GO:0048284	organelle fusion	1	1	0.0513089	0.551283	OG0015506
GO:0050663	cytokine secretion	1	1	0.0513089	0.551283	OG0017166
GO:0050707	regulation of cytokine secretion	1	1	0.0513089	0.551283	OG0017166
GO:0050715	positive regulation of cytokine secretion	1	1	0.0513089	0.551283	OG0017166
GO:0051783	regulation of nuclear division	1	1	0.0513089	0.551283	OG0016263
GO:0051784	negative regulation of nuclear division	1	1	0.0513089	0.551283	OG0016263
GO:0072641	type I interferon secretion	1	1	0.0513089	0.551283	OG0017166
GO:0072642	interferon-alpha secretion	1	1	0.0513089	0.551283	OG0017166
GO:0090174	organelle membrane fusion	1	1	0.0513089	0.551283	OG0015506
GO:0090630	activation of GTPase activity	1	1	0.0513089	0.551283	OG0015506
GO:0090669	telomerase RNA stabilization	1	1	0.0513089	0.551283	OG0017166
GO:1902739	regulation of interferon-alpha secretion	1	1	0.0513089	0.551283	OG0017166
GO:1902741	positive regulation of interferon-alpha secretion	1	1	0.0513089	0.551283	OG0017166
GO:2001252	positive regulation of chromosome organization	1	1	0.0513089	0.551283	OG0017166
GO:0033043	regulation of organelle organization	3	17	0.0519561	0.551283	OG0015506;OG0016263;OG0017166
GO:0001933	negative regulation of protein phosphorylation	2	8	0.0592532	0.551283	OG0015678;OG0015961
GO:0006469	negative regulation of protein kinase activity	2	8	0.0592532	0.551283	OG0015678;OG0015961
GO:0006470	protein dephosphorylation	2	8	0.0592532	0.551283	OG0015678;OG0015961
GO:0010563	negative regulation of phosphorus metabolic process	2	8	0.0592532	0.551283	OG0015678;OG0015961
GO:0015931	nucleobase-containing compound transport	2	8	0.0592532	0.551283	OG0016534;OG0016965
GO:0033673	negative regulation of kinase activity	2	8	0.0592532	0.551283	OG0015678;OG0015961
GO:0035335	peptidyl-tyrosine dephosphorylation	2	8	0.0592532	0.551283	OG0015678;OG0015961
GO:0042326	negative regulation of phosphorylation	2	8	0.0592532	0.551283	OG0015678;OG0015961
GO:0045936	negative regulation of phosphate metabolic process	2	8	0.0592532	0.551283	OG0015678;OG0015961
GO:0051052	regulation of DNA metabolic process	2	8	0.0592532	0.551283	OG0017166;OG0017229
GO:0051168	nuclear export	2	8	0.0592532	0.551283	OG0016534;OG0016965
GO:0051348	negative regulation of transferase activity	2	8	0.0592532	0.551283	OG0015678;OG0015961
GO:0071901	negative regulation of protein serine/threonine kinase activity	2	8	0.0592532	0.551283	OG0015678;OG0015961
GO:0071702	organic substance transport	7	70	0.0599893	0.551283	OG0015506;OG0016010;OG0016534;OG0016965;OG0017166;OG0017233;OG0017284
GO:0032269	negative regulation of cellular protein metabolic process	3	18	0.0601472	0.551283	OG0015110;OG0015678;OG0015961
GO:0051248	negative regulation of protein metabolic process	3	18	0.0601472	0.551283	OG0015110;OG0015678;OG0015961
GO:0046907	intracellular transport	6	57	0.0652009	0.551283	OG0015506;OG0016010;OG0016534;OG0016965;OG0017170;OG0017284
GO:0006622	protein targeting to lysosome	2	9	0.0737317	0.551283	OG0016010;OG0017284
GO:0006623	protein targeting to vacuole	2	9	0.0737317	0.551283	OG0016010;OG0017284
GO:0007041	lysosomal transport	2	9	0.0737317	0.551283	OG0016010;OG0017284
GO:0008333	endosome to lysosome transport	2	9	0.0737317	0.551283	OG0016010;OG0017284
GO:0043086	negative regulation of catalytic activity	2	9	0.0737317	0.551283	OG0015678;OG0015961
GO:0044764	multi-organism cellular process	2	9	0.0737317	0.551283	OG0015678;OG0017584
GO:0045022	early endosome to late endosome transport	2	9	0.0737317	0.551283	OG0016010;OG0017284
GO:0061462	protein localization to lysosome	2	9	0.0737317	0.551283	OG0016010;OG0017284
GO:0072665	protein localization to vacuole	2	9	0.0737317	0.551283	OG0016010;OG0017284
GO:0072666	establishment of protein localization to vacuole	2	9	0.0737317	0.551283	OG0016010;OG0017284
GO:0010608	posttranscriptional regulation of gene expression	3	20	0.0782219	0.551283	OG0015110;OG0016965;OG0017166
GO:0016197	endosomal transport	3	20	0.0782219	0.551283	OG0016010;OG0017170;OG0017284
GO:0033036	macromolecule localization	7	75	0.0814712	0.551283	OG0015506;OG0015678;OG0016010;OG0016534;OG0016965;OG0017166;OG0017284
GO:0006401	RNA catabolic process	3	21	0.0880597	0.551283	OG0016842;OG0016965;OG0017166
GO:0006913	nucleocytoplasmic transport	2	10	0.0892107	0.551283	OG0016534;OG0016965
GO:0010091	trichome branching	2	10	0.0892107	0.551283	OG0016363;OG0017486
GO:0031400	negative regulation of protein modification process	2	10	0.0892107	0.551283	OG0015678;OG0015961
GO:0051169	nuclear transport	2	10	0.0892107	0.551283	OG0016534;OG0016965
GO:0016192	vesicle-mediated transport	5	48	0.0932559	0.551283	OG0015506;OG0015752;OG0016010;OG0017170;OG0017284
GO:1901698	response to nitrogen compound	5	48	0.0932559	0.551283	OG0015079;OG0015110;OG0015678;OG0017166;OG0017584
GO:0034655	nucleobase-containing compound catabolic process	3	22	0.0983976	0.551283	OG0016842;OG0016965;OG0017166
GO:0022402	cell cycle process	5	49	0.0999433	0.551283	OG0015678;OG0016263;OG0016363;OG0017229;OG0017486
GO:0000184	nuclear-transcribed mRNA catabolic process, nonsense-mediated decay	1	2	0.100036	0.551283	OG0016965
GO:0001503	ossification	1	2	0.100036	0.551283	OG0017166
GO:0002790	peptide secretion	1	2	0.100036	0.551283	OG0017166
GO:0002791	regulation of peptide secretion	1	2	0.100036	0.551283	OG0017166
GO:0002793	positive regulation of peptide secretion	1	2	0.100036	0.551283	OG0017166
GO:0006000	fructose metabolic process	1	2	0.100036	0.551283	OG0016401
GO:0006002	fructose 6-phosphate metabolic process	1	2	0.100036	0.551283	OG0016401
GO:0006003	fructose 2,6-bisphosphate metabolic process	1	2	0.100036	0.551283	OG0016401
GO:0006278	RNA-dependent DNA replication	1	2	0.100036	0.551283	OG0016965
GO:0007004	telomere maintenance via telomerase	1	2	0.100036	0.551283	OG0016965
GO:0009306	protein secretion	1	2	0.100036	0.551283	OG0017166
GO:0009438	methylglyoxal metabolic process	1	2	0.100036	0.551283	OG0017137
GO:0009895	negative regulation of catabolic process	1	2	0.100036	0.551283	OG0017166
GO:0010065	primary meristem tissue development	1	2	0.100036	0.551283	OG0016863
GO:0010068	protoderm histogenesis	1	2	0.100036	0.551283	OG0016863
GO:0010833	telomere maintenance via telomere lengthening	1	2	0.100036	0.551283	OG0016965
GO:0015976	carbon utilization	1	2	0.100036	0.551283	OG0016401
GO:0031330	negative regulation of cellular catabolic process	1	2	0.100036	0.551283	OG0017166
GO:0032846	positive regulation of homeostatic process	1	2	0.100036	0.551283	OG0017166
GO:0042182	ketone catabolic process	1	2	0.100036	0.551283	OG0017137
GO:0043609	regulation of carbon utilization	1	2	0.100036	0.551283	OG0016401
GO:0043628	ncRNA 3'-end processing	1	2	0.100036	0.551283	OG0016842
GO:0045930	negative regulation of mitotic cell cycle	1	2	0.100036	0.551283	OG0016263
GO:0046185	aldehyde catabolic process	1	2	0.100036	0.551283	OG0017137
GO:0048508	embryonic meristem development	1	2	0.100036	0.551283	OG0016863
GO:0050708	regulation of protein secretion	1	2	0.100036	0.551283	OG0017166
GO:0050714	positive regulation of protein secretion	1	2	0.100036	0.551283	OG0017166
GO:0051046	regulation of secretion	1	2	0.100036	0.551283	OG0017166
GO:0051047	positive regulation of secretion	1	2	0.100036	0.551283	OG0017166
GO:0051054	positive regulation of DNA metabolic process	1	2	0.100036	0.551283	OG0017166
GO:0051596	methylglyoxal catabolic process	1	2	0.100036	0.551283	OG0017137
GO:0051782	negative regulation of cell division	1	2	0.100036	0.551283	OG0016263
GO:0060627	regulation of vesicle-mediated transport	1	2	0.100036	0.551283	OG0015506
GO:0071897	DNA biosynthetic process	1	2	0.100036	0.551283	OG0016965
GO:1902369	negative regulation of RNA catabolic process	1	2	0.100036	0.551283	OG0017166
GO:1903530	regulation of secretion by cell	1	2	0.100036	0.551283	OG0017166
GO:1903532	positive regulation of secretion by cell	1	2	0.100036	0.551283	OG0017166
GO:0010256	endomembrane system organization	2	11	0.105554	0.551283	OG0017170;OG0017229
GO:0044092	negative regulation of molecular function	2	11	0.105554	0.551283	OG0015678;OG0015961
GO:0010605	negative regulation of macromolecule metabolic process	6	67	0.12128	0.551283	OG0015110;OG0015678;OG0015961;OG0016965;OG0017166;OG0017229
GO:0016482	cytoplasmic transport	5	52	0.121432	0.551283	OG0016010;OG0016534;OG0016965;OG0017170;OG0017284
GO:0010090	trichome morphogenesis	2	12	0.122637	0.551283	OG0016363;OG0017486
GO:0010564	regulation of cell cycle process	2	12	0.122637	0.551283	OG0016263;OG0017229
GO:0090626	plant epidermis morphogenesis	2	12	0.122637	0.551283	OG0016363;OG0017486
GO:0051172	negative regulation of nitrogen compound metabolic process	5	53	0.129054	0.551283	OG0015110;OG0015678;OG0015961;OG0017166;OG0017229
GO:0006810	transport	15	220	0.13265	0.551283	OG0015079;OG0015506;OG0015559;OG0015752;OG0015843;OG0016010;OG0016534;OG0016658;OG0016965;OG0017166;OG0017170;OG0017233;OG0017284;OG0017367;OG0017374
GO:0009892	negative regulation of metabolic process	6	69	0.134769	0.551283	OG0015110;OG0015678;OG0015961;OG0016965;OG0017166;OG0017229
GO:0031324	negative regulation of cellular metabolic process	5	54	0.136896	0.551283	OG0015110;OG0015678;OG0015961;OG0017166;OG0017229
GO:1902582	single-organism intracellular transport	5	54	0.136896	0.551283	OG0016010;OG0016534;OG0016965;OG0017170;OG0017284
GO:0030030	cell projection organization	2	13	0.140344	0.551283	OG0015678;OG0015949
GO:0030258	lipid modification	2	13	0.140344	0.551283	OG0015678;OG0017170
GO:0042254	ribosome biogenesis	2	13	0.140344	0.551283	OG0016842;OG0017238
GO:0070417	cellular response to cold	2	13	0.140344	0.551283	OG0015580;OG0017584
GO:0051234	establishment of localization	15	222	0.140768	0.551283	OG0015079;OG0015506;OG0015559;OG0015752;OG0015843;OG0016010;OG0016534;OG0016658;OG0016965;OG0017166;OG0017170;OG0017233;OG0017284;OG0017367;OG0017374
GO:0051179	localization	16	240	0.141252	0.551283	OG0015079;OG0015506;OG0015559;OG0015678;OG0015752;OG0015843;OG0016010;OG0016534;OG0016658;OG0016965;OG0017166;OG0017170;OG0017233;OG0017284;OG0017367;OG0017374
GO:0019439	aromatic compound catabolic process	3	26	0.144198	0.551283	OG0016842;OG0016965;OG0017166
GO:0044270	cellular nitrogen compound catabolic process	3	26	0.144198	0.551283	OG0016842;OG0016965;OG0017166
GO:0046700	heterocycle catabolic process	3	26	0.144198	0.551283	OG0016842;OG0016965;OG0017166
GO:0006354	DNA-templated transcription, elongation	1	3	0.146309	0.551283	OG0016534
GO:0006493	protein O-linked glycosylation	1	3	0.146309	0.551283	OG0017350
GO:0006995	cellular response to nitrogen starvation	1	3	0.146309	0.551283	OG0017233
GO:0009082	branched-chain amino acid biosynthetic process	1	3	0.146309	0.551283	OG0017567
GO:0009099	valine biosynthetic process	1	3	0.146309	0.551283	OG0017567
GO:0015695	organic cation transport	1	3	0.146309	0.551283	OG0017233
GO:0015696	ammonium transport	1	3	0.146309	0.551283	OG0017233
GO:0015840	urea transport	1	3	0.146309	0.551283	OG0017233
GO:0015846	polyamine transport	1	3	0.146309	0.551283	OG0017233
GO:0015847	putrescine transport	1	3	0.146309	0.551283	OG0017233
GO:0015848	spermidine transport	1	3	0.146309	0.551283	OG0017233
GO:0019755	one-carbon compound transport	1	3	0.146309	0.551283	OG0017233
GO:0032784	regulation of DNA-templated transcription, elongation	1	3	0.146309	0.551283	OG0016534
GO:0032786	positive regulation of DNA-templated transcription, elongation	1	3	0.146309	0.551283	OG0016534
GO:0033044	regulation of chromosome organization	1	3	0.146309	0.551283	OG0017166
GO:0035082	axoneme assembly	1	3	0.146309	0.551283	OG0015949
GO:0036066	protein O-linked fucosylation	1	3	0.146309	0.551283	OG0017350
GO:0042335	cuticle development	1	3	0.146309	0.551283	OG0016863
GO:0042384	cilium assembly	1	3	0.146309	0.551283	OG0015949
GO:0044782	cilium organization	1	3	0.146309	0.551283	OG0015949
GO:0060271	cilium morphogenesis	1	3	0.146309	0.551283	OG0015949
GO:0070286	axonemal dynein complex assembly	1	3	0.146309	0.551283	OG0015949
GO:0071918	urea transmembrane transport	1	3	0.146309	0.551283	OG0017233
GO:0072488	ammonium transmembrane transport	1	3	0.146309	0.551283	OG0017233
GO:1902047	polyamine transmembrane transport	1	3	0.146309	0.551283	OG0017233
GO:1903711	spermidine transmembrane transport	1	3	0.146309	0.551283	OG0017233
GO:0007049	cell cycle	5	56	0.153214	0.551283	OG0015678;OG0016263;OG0016363;OG0017229;OG0017486
GO:0048646	anatomical structure formation involved in morphogenesis	3	27	0.156616	0.551283	OG0015949;OG0015961;OG0016863
GO:1901361	organic cyclic compound catabolic process	3	27	0.156616	0.551283	OG0016842;OG0016965;OG0017166
GO:0007034	vacuolar transport	2	14	0.15857	0.551283	OG0016010;OG0017284
GO:0044765	single-organism transport	14	210	0.166482	0.551283	OG0015079;OG0015506;OG0015559;OG0015843;OG0016010;OG0016534;OG0016658;OG0016965;OG0017166;OG0017170;OG0017233;OG0017284;OG0017367;OG0017374
GO:0050790	regulation of catalytic activity	3	28	0.169363	0.551283	OG0015506;OG0015678;OG0015961
GO:0051240	positive regulation of multicellular organismal process	3	28	0.169363	0.551283	OG0015518;OG0017145;OG0017166
GO:0002252	immune effector process	2	15	0.177217	0.551283	OG0015079;OG0017584
GO:0010026	trichome differentiation	2	15	0.177217	0.551283	OG0016363;OG0017486
GO:0046488	phosphatidylinositol metabolic process	2	15	0.177217	0.551283	OG0015678;OG0017170
GO:1902578	single-organism localization	14	213	0.180929	0.551283	OG0015079;OG0015506;OG0015559;OG0015843;OG0016010;OG0016534;OG0016658;OG0016965;OG0017166;OG0017170;OG0017233;OG0017284;OG0017367;OG0017374
GO:0000188	inactivation of MAPK activity	1	4	0.190249	0.551283	OG0015961
GO:0001578	microtubule bundle formation	1	4	0.190249	0.551283	OG0015949
GO:0001704	formation of primary germ layer	1	4	0.190249	0.551283	OG0015961
GO:0001706	endoderm formation	1	4	0.190249	0.551283	OG0015961
GO:0002230	positive regulation of defense response to virus by host	1	4	0.190249	0.551283	OG0017584
GO:0006140	regulation of nucleotide metabolic process	1	4	0.190249	0.551283	OG0015678
GO:0006171	cAMP biosynthetic process	1	4	0.190249	0.551283	OG0015678
GO:0006573	valine metabolic process	1	4	0.190249	0.551283	OG0017567
GO:0006986	response to unfolded protein	1	4	0.190249	0.551283	OG0017584
GO:0007030	Golgi organization	1	4	0.190249	0.551283	OG0017229
GO:0007187	G-protein coupled receptor signaling pathway, coupled to cyclic nucleotide second messenger	1	4	0.190249	0.551283	OG0015678
GO:0007188	adenylate cyclase-modulating G-protein coupled receptor signaling pathway	1	4	0.190249	0.551283	OG0015678
GO:0007369	gastrulation	1	4	0.190249	0.551283	OG0015961
GO:0007492	endoderm development	1	4	0.190249	0.551283	OG0015961
GO:0008156	negative regulation of DNA replication	1	4	0.190249	0.551283	OG0017229
GO:0009081	branched-chain amino acid metabolic process	1	4	0.190249	0.551283	OG0017567
GO:0009187	cyclic nucleotide metabolic process	1	4	0.190249	0.551283	OG0015678
GO:0009190	cyclic nucleotide biosynthetic process	1	4	0.190249	0.551283	OG0015678
GO:0010639	negative regulation of organelle organization	1	4	0.190249	0.551283	OG0016263
GO:0014065	phosphatidylinositol 3-kinase signaling	1	4	0.190249	0.551283	OG0015678
GO:0014074	response to purine-containing compound	1	4	0.190249	0.551283	OG0015678
GO:0016032	viral process	1	4	0.190249	0.551283	OG0017584
GO:0019954	asexual reproduction	1	4	0.190249	0.551283	OG0015678
GO:0030010	establishment of cell polarity	1	4	0.190249	0.551283	OG0015678
GO:0030582	fruiting body development	1	4	0.190249	0.551283	OG0015678
GO:0030587	sorocarp development	1	4	0.190249	0.551283	OG0015678
GO:0030799	regulation of cyclic nucleotide metabolic process	1	4	0.190249	0.551283	OG0015678
GO:0030802	regulation of cyclic nucleotide biosynthetic process	1	4	0.190249	0.551283	OG0015678
GO:0030808	regulation of nucleotide biosynthetic process	1	4	0.190249	0.551283	OG0015678
GO:0030814	regulation of cAMP metabolic process	1	4	0.190249	0.551283	OG0015678
GO:0030817	regulation of cAMP biosynthetic process	1	4	0.190249	0.551283	OG0015678
GO:0030968	endoplasmic reticulum unfolded protein response	1	4	0.190249	0.551283	OG0017584
GO:0031152	aggregation involved in sorocarp development	1	4	0.190249	0.551283	OG0015678
GO:0031268	pseudopodium organization	1	4	0.190249	0.551283	OG0015678
GO:0031269	pseudopodium assembly	1	4	0.190249	0.551283	OG0015678
GO:0031272	regulation of pseudopodium assembly	1	4	0.190249	0.551283	OG0015678
GO:0031279	regulation of cyclase activity	1	4	0.190249	0.551283	OG0015678
GO:0032796	uropod organization	1	4	0.190249	0.551283	OG0015678
GO:0032875	regulation of DNA endoreduplication	1	4	0.190249	0.551283	OG0017229
GO:0032876	negative regulation of DNA endoreduplication	1	4	0.190249	0.551283	OG0017229
GO:0032940	secretion by cell	1	4	0.190249	0.551283	OG0017166
GO:0032990	cell part morphogenesis	1	4	0.190249	0.551283	OG0015949
GO:0034461	uropod retraction	1	4	0.190249	0.551283	OG0015678
GO:0034620	cellular response to unfolded protein	1	4	0.190249	0.551283	OG0017584
GO:0035970	peptidyl-threonine dephosphorylation	1	4	0.190249	0.551283	OG0015961
GO:0036051	protein localization to trailing edge	1	4	0.190249	0.551283	OG0015678
GO:0036052	protein localization to uropod	1	4	0.190249	0.551283	OG0015678
GO:0036065	fucosylation	1	4	0.190249	0.551283	OG0017350
GO:0043087	regulation of GTPase activity	1	4	0.190249	0.551283	OG0015506
GO:0043327	chemotaxis to cAMP	1	4	0.190249	0.551283	OG0015678
GO:0043407	negative regulation of MAP kinase activity	1	4	0.190249	0.551283	OG0015961
GO:0043409	negative regulation of MAPK cascade	1	4	0.190249	0.551283	OG0015961
GO:0043547	positive regulation of GTPase activity	1	4	0.190249	0.551283	OG0015506
GO:0043562	cellular response to nitrogen levels	1	4	0.190249	0.551283	OG0017233
GO:0045761	regulation of adenylate cyclase activity	1	4	0.190249	0.551283	OG0015678
GO:0046058	cAMP metabolic process	1	4	0.190249	0.551283	OG0015678
GO:0046683	response to organophosphorus	1	4	0.190249	0.551283	OG0015678
GO:0046839	phospholipid dephosphorylation	1	4	0.190249	0.551283	OG0015678
GO:0046856	phosphatidylinositol dephosphorylation	1	4	0.190249	0.551283	OG0015678
GO:0048015	phosphatidylinositol-mediated signaling	1	4	0.190249	0.551283	OG0015678
GO:0048017	inositol lipid-mediated signaling	1	4	0.190249	0.551283	OG0015678
GO:0048858	cell projection morphogenesis	1	4	0.190249	0.551283	OG0015949
GO:0050688	regulation of defense response to virus	1	4	0.190249	0.551283	OG0017584
GO:0050691	regulation of defense response to virus by host	1	4	0.190249	0.551283	OG0017584
GO:0050919	negative chemotaxis	1	4	0.190249	0.551283	OG0015678
GO:0051053	negative regulation of DNA metabolic process	1	4	0.190249	0.551283	OG0017229
GO:0051222	positive regulation of protein transport	1	4	0.190249	0.551283	OG0017166
GO:0051270	regulation of cellular component movement	1	4	0.190249	0.551283	OG0015678
GO:0051272	positive regulation of cellular component movement	1	4	0.190249	0.551283	OG0015678
GO:0051336	regulation of hydrolase activity	1	4	0.190249	0.551283	OG0015506
GO:0051339	regulation of lyase activity	1	4	0.190249	0.551283	OG0015678
GO:0051345	positive regulation of hydrolase activity	1	4	0.190249	0.551283	OG0015506
GO:0051591	response to cAMP	1	4	0.190249	0.551283	OG0015678
GO:0051607	defense response to virus	1	4	0.190249	0.551283	OG0017584
GO:0051703	intraspecies interaction between organisms	1	4	0.190249	0.551283	OG0015678
GO:0052652	cyclic purine nucleotide metabolic process	1	4	0.190249	0.551283	OG0015678
GO:0060491	regulation of cell projection assembly	1	4	0.190249	0.551283	OG0015678
GO:0070371	ERK1 and ERK2 cascade	1	4	0.190249	0.551283	OG0015961
GO:0070372	regulation of ERK1 and ERK2 cascade	1	4	0.190249	0.551283	OG0015961
GO:0070373	negative regulation of ERK1 and ERK2 cascade	1	4	0.190249	0.551283	OG0015961
GO:0075259	spore-bearing organ development	1	4	0.190249	0.551283	OG0015678
GO:0080119	ER body organization	1	4	0.190249	0.551283	OG0017229
GO:0090329	regulation of DNA-dependent DNA replication	1	4	0.190249	0.551283	OG0017229
GO:0098630	aggregation of unicellular organisms	1	4	0.190249	0.551283	OG0015678
GO:0098743	cell aggregation	1	4	0.190249	0.551283	OG0015678
GO:1900101	regulation of endoplasmic reticulum unfolded protein response	1	4	0.190249	0.551283	OG0017584
GO:1900103	positive regulation of endoplasmic reticulum unfolded protein response	1	4	0.190249	0.551283	OG0017584
GO:1900371	regulation of purine nucleotide biosynthetic process	1	4	0.190249	0.551283	OG0015678
GO:1900542	regulation of purine nucleotide metabolic process	1	4	0.190249	0.551283	OG0015678
GO:1904951	positive regulation of establishment of protein localization	1	4	0.190249	0.551283	OG0017166
GO:2000104	negative regulation of DNA-dependent DNA replication	1	4	0.190249	0.551283	OG0017229
GO:0045893	positive regulation of transcription, DNA-templated	4	45	0.194868	0.557478	OG0015580;OG0016534;OG0017166;OG0017584
GO:1901135	carbohydrate derivative metabolic process	4	45	0.194868	0.557478	OG0015678;OG0015703;OG0016401;OG0017350
GO:0010378	temperature compensation of the circadian clock	2	16	0.196197	0.557478	OG0015518;OG0017145
GO:0043623	cellular protein complex assembly	2	16	0.196197	0.557478	OG0015678;OG0015949
GO:0048578	positive regulation of long-day photoperiodism, flowering	2	16	0.196197	0.557478	OG0015518;OG0017145
GO:0090558	plant epidermis development	2	16	0.196197	0.557478	OG0016363;OG0017486
GO:0009653	anatomical structure morphogenesis	6	80	0.220608	0.601134	OG0015678;OG0015949;OG0015961;OG0016363;OG0016863;OG0017486
GO:0031328	positive regulation of cellular biosynthetic process	4	48	0.228045	0.601134	OG0015580;OG0016534;OG0017166;OG0017584
GO:1902680	positive regulation of RNA biosynthetic process	4	48	0.228045	0.601134	OG0015580;OG0016534;OG0017166;OG0017584
GO:1903508	positive regulation of nucleic acid-templated transcription	4	48	0.228045	0.601134	OG0015580;OG0016534;OG0017166;OG0017584
GO:0002697	regulation of immune effector process	1	5	0.231971	0.601134	OG0017584
GO:0006275	regulation of DNA replication	1	5	0.231971	0.601134	OG0017229
GO:0006935	chemotaxis	1	5	0.231971	0.601134	OG0015678
GO:0007029	endoplasmic reticulum organization	1	5	0.231971	0.601134	OG0017229
GO:0007163	establishment or maintenance of cell polarity	1	5	0.231971	0.601134	OG0015678
GO:0007186	G-protein coupled receptor signaling pathway	1	5	0.231971	0.601134	OG0015678
GO:0008154	actin polymerization or depolymerization	1	5	0.231971	0.601134	OG0015678
GO:0010638	positive regulation of organelle organization	1	5	0.231971	0.601134	OG0017166
GO:0030041	actin filament polymerization	1	5	0.231971	0.601134	OG0015678
GO:0032844	regulation of homeostatic process	1	5	0.231971	0.601134	OG0017166
GO:0035195	gene silencing by miRNA	1	5	0.231971	0.601134	OG0015110
GO:0035196	production of miRNAs involved in gene silencing by miRNA	1	5	0.231971	0.601134	OG0015110
GO:0035966	response to topologically incorrect protein	1	5	0.231971	0.601134	OG0017584
GO:0035967	cellular response to topologically incorrect protein	1	5	0.231971	0.601134	OG0017584
GO:0040011	locomotion	1	5	0.231971	0.601134	OG0015678
GO:0042330	taxis	1	5	0.231971	0.601134	OG0015678
GO:0043405	regulation of MAP kinase activity	1	5	0.231971	0.601134	OG0015961
GO:0043408	regulation of MAPK cascade	1	5	0.231971	0.601134	OG0015961
GO:0048870	cell motility	1	5	0.231971	0.601134	OG0015678
GO:0051129	negative regulation of cellular component organization	1	5	0.231971	0.601134	OG0016263
GO:0051223	regulation of protein transport	1	5	0.231971	0.601134	OG0017166
GO:0051674	localization of cell	1	5	0.231971	0.601134	OG0015678
GO:0070201	regulation of establishment of protein localization	1	5	0.231971	0.601134	OG0017166
GO:0090087	regulation of peptide transport	1	5	0.231971	0.601134	OG0017166
GO:1901570	fatty acid derivative biosynthetic process	1	5	0.231971	0.601134	OG0016469
GO:0000904	cell morphogenesis involved in differentiation	2	18	0.234839	0.601134	OG0016363;OG0017486
GO:0042542	response to hydrogen peroxide	2	18	0.234839	0.601134	OG0015518;OG0017145
GO:0048586	regulation of long-day photoperiodism, flowering	2	18	0.234839	0.601134	OG0015518;OG0017145
GO:0051726	regulation of cell cycle	2	18	0.234839	0.601134	OG0016263;OG0017229
GO:2000243	positive regulation of reproductive process	2	18	0.234839	0.601134	OG0015518;OG0017145
GO:0009891	positive regulation of biosynthetic process	4	49	0.239432	0.607576	OG0015580;OG0016534;OG0017166;OG0017584
GO:0010557	positive regulation of macromolecule biosynthetic process	4	49	0.239432	0.607576	OG0015580;OG0016534;OG0017166;OG0017584
GO:0051254	positive regulation of RNA metabolic process	4	49	0.239432	0.607576	OG0015580;OG0016534;OG0017166;OG0017584
GO:0010628	positive regulation of gene expression	4	50	0.250959	0.610436	OG0015580;OG0016534;OG0017166;OG0017584
GO:0045935	positive regulation of nucleobase-containing compound metabolic process	4	50	0.250959	0.610436	OG0015580;OG0016534;OG0017166;OG0017584
GO:0046486	glycerolipid metabolic process	3	34	0.25113	0.610436	OG0015678;OG0016469;OG0017170
GO:0044282	small molecule catabolic process	2	19	0.25436	0.610436	OG0015943;OG0017137
GO:0048582	positive regulation of post-embryonic development	2	19	0.25436	0.610436	OG0015518;OG0017145
GO:2000028	regulation of photoperiodism, flowering	2	19	0.25436	0.610436	OG0015518;OG0017145
GO:0009409	response to cold	4	51	0.262612	0.610436	OG0015518;OG0015580;OG0017145;OG0017584
GO:0048523	negative regulation of cellular process	6	85	0.264914	0.610436	OG0015110;OG0015678;OG0015961;OG0016263;OG0017166;OG0017229
GO:0000165	MAPK cascade	1	6	0.271586	0.610436	OG0015961
GO:0006081	cellular aldehyde metabolic process	1	6	0.271586	0.610436	OG0017137
GO:0006164	purine nucleotide biosynthetic process	1	6	0.271586	0.610436	OG0015678
GO:0008300	isoprenoid catabolic process	1	6	0.271586	0.610436	OG0015943
GO:0008652	cellular amino acid biosynthetic process	1	6	0.271586	0.610436	OG0017567
GO:0009152	purine ribonucleotide biosynthetic process	1	6	0.271586	0.610436	OG0015678
GO:0016107	sesquiterpenoid catabolic process	1	6	0.271586	0.610436	OG0015943
GO:0016115	terpenoid catabolic process	1	6	0.271586	0.610436	OG0015943
GO:0016485	protein processing	1	6	0.271586	0.610436	OG0017319
GO:0023014	signal transduction by protein phosphorylation	1	6	0.271586	0.610436	OG0015961
GO:0031050	dsRNA fragmentation	1	6	0.271586	0.610436	OG0015110
GO:0043290	apocarotenoid catabolic process	1	6	0.271586	0.610436	OG0015943
GO:0046345	abscisic acid catabolic process	1	6	0.271586	0.610436	OG0015943
GO:0046834	lipid phosphorylation	1	6	0.271586	0.610436	OG0017170
GO:0046854	phosphatidylinositol phosphorylation	1	6	0.271586	0.610436	OG0017170
GO:0048598	embryonic morphogenesis	1	6	0.271586	0.610436	OG0015961
GO:0051258	protein polymerization	1	6	0.271586	0.610436	OG0015678
GO:0051604	protein maturation	1	6	0.271586	0.610436	OG0017319
GO:0061025	membrane fusion	1	6	0.271586	0.610436	OG0015506
GO:0070918	production of small RNA involved in gene silencing by RNA	1	6	0.271586	0.610436	OG0015110
GO:0071359	cellular response to dsRNA	1	6	0.271586	0.610436	OG0015110
GO:0072522	purine-containing compound biosynthetic process	1	6	0.271586	0.610436	OG0015678
GO:0090332	stomatal closure	1	6	0.271586	0.610436	OG0017170
GO:1901568	fatty acid derivative metabolic process	1	6	0.271586	0.610436	OG0016469
GO:1901607	alpha-amino acid biosynthetic process	1	6	0.271586	0.610436	OG0017567
GO:1902532	negative regulation of intracellular signal transduction	1	6	0.271586	0.610436	OG0015961
GO:0001932	regulation of protein phosphorylation	2	20	0.273931	0.610436	OG0015678;OG0015961
GO:0006605	protein targeting	2	20	0.273931	0.610436	OG0016010;OG0017284
GO:0019220	regulation of phosphate metabolic process	2	20	0.273931	0.610436	OG0015678;OG0015961
GO:0042325	regulation of phosphorylation	2	20	0.273931	0.610436	OG0015678;OG0015961
GO:0043549	regulation of kinase activity	2	20	0.273931	0.610436	OG0015678;OG0015961
GO:0045859	regulation of protein kinase activity	2	20	0.273931	0.610436	OG0015678;OG0015961
GO:0045944	positive regulation of transcription from RNA polymerase II promoter	2	20	0.273931	0.610436	OG0015580;OG0017166
GO:0048571	long-day photoperiodism	2	20	0.273931	0.610436	OG0015518;OG0017145
GO:0048574	long-day photoperiodism, flowering	2	20	0.273931	0.610436	OG0015518;OG0017145
GO:0051174	regulation of phosphorus metabolic process	2	20	0.273931	0.610436	OG0015678;OG0015961
GO:0051338	regulation of transferase activity	2	20	0.273931	0.610436	OG0015678;OG0015961
GO:0061024	membrane organization	2	20	0.273931	0.610436	OG0015506;OG0015752
GO:0071900	regulation of protein serine/threonine kinase activity	2	20	0.273931	0.610436	OG0015678;OG0015961
GO:0072594	establishment of protein localization to organelle	2	20	0.273931	0.610436	OG0016010;OG0017284
GO:0006650	glycerophospholipid metabolic process	2	21	0.293497	0.640269	OG0015678;OG0017170
GO:0016311	dephosphorylation	2	21	0.293497	0.640269	OG0015678;OG0015961
GO:0022613	ribonucleoprotein complex biogenesis	2	21	0.293497	0.640269	OG0016842;OG0017238
GO:0033365	protein localization to organelle	2	21	0.293497	0.640269	OG0016010;OG0017284
GO:0034645	cellular macromolecule biosynthetic process	13	216	0.302208	0.640269	OG0015110;OG0015518;OG0015580;OG0016363;OG0016534;OG0016965;OG0017145;OG0017166;OG0017229;OG0017350;OG0017388;OG0017486;OG0017584
GO:0006163	purine nucleotide metabolic process	1	7	0.309196	0.640269	OG0015678
GO:0006885	regulation of pH	1	7	0.309196	0.640269	OG0015843
GO:0007035	vacuolar acidification	1	7	0.309196	0.640269	OG0015843
GO:0007067	mitotic nuclear division	1	7	0.309196	0.640269	OG0016263
GO:0009150	purine ribonucleotide metabolic process	1	7	0.309196	0.640269	OG0015678
GO:0009165	nucleotide biosynthetic process	1	7	0.309196	0.640269	OG0015678
GO:0009260	ribonucleotide biosynthetic process	1	7	0.309196	0.640269	OG0015678
GO:0010023	proanthocyanidin biosynthetic process	1	7	0.309196	0.640269	OG0015843
GO:0010214	seed coat development	1	7	0.309196	0.640269	OG0015843
GO:0018958	phenol-containing compound metabolic process	1	7	0.309196	0.640269	OG0015843
GO:0030004	cellular monovalent inorganic cation homeostasis	1	7	0.309196	0.640269	OG0015843
GO:0030641	regulation of cellular pH	1	7	0.309196	0.640269	OG0015843
GO:0034976	response to endoplasmic reticulum stress	1	7	0.309196	0.640269	OG0017584
GO:0044403	symbiosis, encompassing mutualism through parasitism	1	7	0.309196	0.640269	OG0017584
GO:0044419	interspecies interaction between organisms	1	7	0.309196	0.640269	OG0017584
GO:0045851	pH reduction	1	7	0.309196	0.640269	OG0015843
GO:0046189	phenol-containing compound biosynthetic process	1	7	0.309196	0.640269	OG0015843
GO:0046390	ribose phosphate biosynthetic process	1	7	0.309196	0.640269	OG0015678
GO:0048232	male gamete generation	1	7	0.309196	0.640269	OG0017229
GO:0051302	regulation of cell division	1	7	0.309196	0.640269	OG0016263
GO:0051452	intracellular pH reduction	1	7	0.309196	0.640269	OG0015843
GO:0051453	regulation of intracellular pH	1	7	0.309196	0.640269	OG0015843
GO:0072329	monocarboxylic acid catabolic process	1	7	0.309196	0.640269	OG0015943
GO:0080135	regulation of cellular response to stress	1	7	0.309196	0.640269	OG0017584
GO:1901293	nucleoside phosphate biosynthetic process	1	7	0.309196	0.640269	OG0015678
GO:0000902	cell morphogenesis	4	55	0.310206	0.640849	OG0015678;OG0015949;OG0016363;OG0017486
GO:1902589	single-organism organelle organization	6	90	0.311481	0.641973	OG0015506;OG0015678;OG0015949;OG0016263;OG0016965;OG0017166
GO:0006644	phospholipid metabolic process	2	22	0.313007	0.643606	OG0015678;OG0017170
GO:0010243	response to organonitrogen compound	3	39	0.323222	0.661512	OG0015079;OG0015678;OG0017584
GO:0032879	regulation of localization	3	39	0.323222	0.661512	OG0015506;OG0015678;OG0017166
GO:0009059	macromolecule biosynthetic process	13	220	0.328215	0.668702	OG0015110;OG0015518;OG0015580;OG0016363;OG0016534;OG0016965;OG0017145;OG0017166;OG0017229;OG0017350;OG0017388;OG0017486;OG0017584
GO:0009266	response to temperature stimulus	5	74	0.328258	0.668702	OG0015518;OG0015580;OG0015946;OG0017145;OG0017584
GO:0080090	regulation of primary metabolic process	11	183	0.329277	0.669225	OG0015110;OG0015518;OG0015580;OG0015678;OG0015961;OG0016534;OG0016965;OG0017145;OG0017166;OG0017229;OG0017584
GO:0009648	photoperiodism	2	23	0.332416	0.672491	OG0015518;OG0017145
GO:0048573	photoperiodism, flowering	2	23	0.332416	0.672491	OG0015518;OG0017145
GO:0019219	regulation of nucleobase-containing compound metabolic process	9	147	0.335587	0.677346	OG0015518;OG0015580;OG0015678;OG0016534;OG0016965;OG0017145;OG0017166;OG0017229;OG0017584
GO:0051171	regulation of nitrogen compound metabolic process	11	184	0.336374	0.677377	OG0015110;OG0015518;OG0015580;OG0015678;OG0015961;OG0016534;OG0016965;OG0017145;OG0017166;OG0017229;OG0017584
GO:0006928	movement of cell or subcellular component	1	8	0.344902	0.678978	OG0015678
GO:0009259	ribonucleotide metabolic process	1	8	0.344902	0.678978	OG0015678
GO:0010200	response to chitin	1	8	0.344902	0.678978	OG0017584
GO:0010501	RNA secondary structure unwinding	1	8	0.344902	0.678978	OG0017166
GO:0017148	negative regulation of translation	1	8	0.344902	0.678978	OG0015110
GO:0034249	negative regulation of cellular amide metabolic process	1	8	0.344902	0.678978	OG0015110
GO:0035194	posttranscriptional gene silencing by RNA	1	8	0.344902	0.678978	OG0015110
GO:0046903	secretion	1	8	0.344902	0.678978	OG0017166
GO:0072521	purine-containing compound metabolic process	1	8	0.344902	0.678978	OG0015678
GO:0090662	ATP hydrolysis coupled transmembrane transport	1	8	0.344902	0.678978	OG0015843
GO:0009888	tissue development	5	76	0.349571	0.686629	OG0015961;OG0016363;OG0016863;OG0017000;OG0017486
GO:0034654	nucleobase-containing compound biosynthetic process	9	149	0.351271	0.687434	OG0015110;OG0015518;OG0015580;OG0015678;OG0016534;OG0016965;OG0017145;OG0017166;OG0017584
GO:0007033	vacuole organization	2	24	0.351684	0.687434	OG0015843;OG0017170
GO:0032268	regulation of cellular protein metabolic process	3	41	0.35233	0.687434	OG0015110;OG0015678;OG0015961
GO:0018130	heterocycle biosynthetic process	10	169	0.362567	0.705839	OG0015110;OG0015518;OG0015580;OG0015678;OG0015843;OG0016534;OG0016965;OG0017145;OG0017166;OG0017584
GO:0042592	homeostatic process	3	42	0.366858	0.71104	OG0015843;OG0016965;OG0017166
GO:0098662	inorganic cation transmembrane transport	3	42	0.366858	0.71104	OG0015079;OG0015843;OG0017233
GO:0051049	regulation of transport	2	25	0.370775	0.711049	OG0015506;OG0017166
GO:0080167	response to karrikin	2	25	0.370775	0.711049	OG0015518;OG0017145
GO:0032989	cellular component morphogenesis	4	60	0.370912	0.711049	OG0015678;OG0015949;OG0016363;OG0017486
GO:0048584	positive regulation of response to stimulus	4	60	0.370912	0.711049	OG0015079;OG0015518;OG0017145;OG0017584
GO:0051128	regulation of cellular component organization	4	60	0.370912	0.711049	OG0015506;OG0015678;OG0016263;OG0017166
GO:0006996	organelle organization	9	152	0.375041	0.713702	OG0015506;OG0015678;OG0015843;OG0015949;OG0016263;OG0016965;OG0017166;OG0017170;OG0017229
GO:0000280	nuclear division	1	9	0.378798	0.713702	OG0016263
GO:0016054	organic acid catabolic process	1	9	0.378798	0.713702	OG0015943
GO:0016441	posttranscriptional gene silencing	1	9	0.378798	0.713702	OG0015110
GO:0019318	hexose metabolic process	1	9	0.378798	0.713702	OG0016401
GO:0031047	gene silencing by RNA	1	9	0.378798	0.713702	OG0015110
GO:0042147	retrograde transport, endosome to Golgi	1	9	0.378798	0.713702	OG0017170
GO:0046395	carboxylic acid catabolic process	1	9	0.378798	0.713702	OG0015943
GO:0006520	cellular amino acid metabolic process	2	26	0.389657	0.732001	OG0017388;OG0017567
GO:0009889	regulation of biosynthetic process	9	154	0.391012	0.732001	OG0015110;OG0015518;OG0015580;OG0015678;OG0016534;OG0017145;OG0017166;OG0017229;OG0017584
GO:0031326	regulation of cellular biosynthetic process	9	154	0.391012	0.732001	OG0015110;OG0015518;OG0015580;OG0015678;OG0016534;OG0017145;OG0017166;OG0017229;OG0017584
GO:0098655	cation transmembrane transport	3	44	0.39577	0.737338	OG0015079;OG0015843;OG0017233
GO:0019438	aromatic compound biosynthetic process	10	175	0.408272	0.737338	OG0015110;OG0015518;OG0015580;OG0015678;OG0015843;OG0016534;OG0016965;OG0017145;OG0017166;OG0017584
GO:0051094	positive regulation of developmental process	2	27	0.4083	0.737338	OG0015518;OG0017145
GO:0002237	response to molecule of bacterial origin	1	10	0.410975	0.737338	OG0017584
GO:0005996	monosaccharide metabolic process	1	10	0.410975	0.737338	OG0016401
GO:0006364	rRNA processing	1	10	0.410975	0.737338	OG0016842
GO:0007015	actin filament organization	1	10	0.410975	0.737338	OG0015678
GO:0009682	induced systemic resistance	1	10	0.410975	0.737338	OG0015079
GO:0009687	abscisic acid metabolic process	1	10	0.410975	0.737338	OG0015943
GO:0009864	induced systemic resistance, jasmonic acid mediated signaling pathway	1	10	0.410975	0.737338	OG0015079
GO:0009962	regulation of flavonoid biosynthetic process	1	10	0.410975	0.737338	OG0017584
GO:0016072	rRNA metabolic process	1	10	0.410975	0.737338	OG0016842
GO:0031344	regulation of cell projection organization	1	10	0.410975	0.737338	OG0015678
GO:0043288	apocarotenoid metabolic process	1	10	0.410975	0.737338	OG0015943
GO:0046164	alcohol catabolic process	1	10	0.410975	0.737338	OG0015943
GO:0055067	monovalent inorganic cation homeostasis	1	10	0.410975	0.737338	OG0015843
GO:0071456	cellular response to hypoxia	1	10	0.410975	0.737338	OG0015752
GO:0098657	import into cell	1	10	0.410975	0.737338	OG0015752
GO:1901616	organic hydroxy compound catabolic process	1	10	0.410975	0.737338	OG0015943
GO:1902644	tertiary alcohol metabolic process	1	10	0.410975	0.737338	OG0015943
GO:0048519	negative regulation of biological process	7	119	0.411499	0.737338	OG0015110;OG0015678;OG0015961;OG0016263;OG0016965;OG0017166;OG0017229
GO:0044710	single-organism metabolic process	18	328	0.41263	0.73786	OG0015110;OG0015678;OG0015703;OG0015843;OG0015943;OG0015961;OG0016363;OG0016401;OG0016469;OG0016965;OG0017137;OG0017166;OG0017170;OG0017229;OG0017350;OG0017388;OG0017486;OG0017567
GO:0060255	regulation of macromolecule metabolic process	11	195	0.416387	0.743065	OG0015110;OG0015518;OG0015580;OG0015678;OG0015961;OG0016534;OG0016965;OG0017145;OG0017166;OG0017229;OG0017584
GO:0071840	cellular component organization or biogenesis	14	253	0.422684	0.74925	OG0015506;OG0015678;OG0015752;OG0015843;OG0015949;OG0016263;OG0016363;OG0016842;OG0016965;OG0017166;OG0017170;OG0017229;OG0017238;OG0017486
GO:1901362	organic cyclic compound biosynthetic process	10	177	0.423631	0.74925	OG0015110;OG0015518;OG0015580;OG0015678;OG0015843;OG0016534;OG0016965;OG0017145;OG0017166;OG0017584
GO:0044249	cellular biosynthetic process	17	311	0.426363	0.74925	OG0015110;OG0015518;OG0015580;OG0015678;OG0015843;OG0016363;OG0016469;OG0016534;OG0016965;OG0017145;OG0017166;OG0017229;OG0017350;OG0017388;OG0017486;OG0017567;OG0017584
GO:1901576	organic substance biosynthetic process	17	311	0.426363	0.74925	OG0015110;OG0015518;OG0015580;OG0015678;OG0015843;OG0016363;OG0016469;OG0016534;OG0016965;OG0017145;OG0017166;OG0017229;OG0017350;OG0017388;OG0017486;OG0017567;OG0017584
GO:0031329	regulation of cellular catabolic process	2	28	0.42668	0.74925	OG0016965;OG0017166
GO:0034622	cellular macromolecular complex assembly	2	28	0.42668	0.74925	OG0015678;OG0015949
GO:1901615	organic hydroxy compound metabolic process	2	28	0.42668	0.74925	OG0015843;OG0015943
GO:1903047	mitotic cell cycle process	2	28	0.42668	0.74925	OG0015678;OG0016263
GO:0006812	cation transport	3	47	0.438531	0.757132	OG0015079;OG0015843;OG0017233
GO:0051246	regulation of protein metabolic process	3	47	0.438531	0.757132	OG0015110;OG0015678;OG0015961
GO:2000112	regulation of cellular macromolecule biosynthetic process	8	141	0.439127	0.757132	OG0015110;OG0015518;OG0015580;OG0016534;OG0017145;OG0017166;OG0017229;OG0017584
GO:0006897	endocytosis	1	11	0.441517	0.757132	OG0015752
GO:0009813	flavonoid biosynthetic process	1	11	0.441517	0.757132	OG0017584
GO:0009967	positive regulation of signal transduction	1	11	0.441517	0.757132	OG0017584
GO:0019693	ribose phosphate metabolic process	1	11	0.441517	0.757132	OG0015678
GO:0030036	actin cytoskeleton organization	1	11	0.441517	0.757132	OG0015678
GO:0036294	cellular response to decreased oxygen levels	1	11	0.441517	0.757132	OG0015752
GO:0042180	cellular ketone metabolic process	1	11	0.441517	0.757132	OG0017137
GO:0071453	cellular response to oxygen levels	1	11	0.441517	0.757132	OG0015752
GO:1901605	alpha-amino acid metabolic process	1	11	0.441517	0.757132	OG0017567
GO:0009267	cellular response to starvation	2	29	0.444774	0.758275	OG0015678;OG0017233
GO:0015672	monovalent inorganic cation transport	2	29	0.444774	0.758275	OG0015843;OG0017233
GO:0031399	regulation of protein modification process	2	29	0.444774	0.758275	OG0015678;OG0015961
GO:0016310	phosphorylation	6	104	0.447168	0.76088	OG0015256;OG0015678;OG0015792;OG0015961;OG0016863;OG0017170
GO:0044699	single-organism process	38	722	0.448624	0.761879	OG0015079;OG0015110;OG0015389;OG0015506;OG0015518;OG0015559;OG0015678;OG0015703;OG0015843;OG0015939;OG0015943;OG0015949;OG0015961;OG0016010;OG0016263;OG0016296;OG0016363;OG0016401;OG0016469;OG0016534;OG0016658;OG0016863;OG0016965;OG0017000;OG0017137;OG0017145;OG0017166;OG0017170;OG0017229;OG0017233;OG0017284;OG0017350;OG0017367;OG0017374;OG0017388;OG0017486;OG0017567;OG0017584
GO:0019637	organophosphate metabolic process	3	48	0.452563	0.762185	OG0015678;OG0016401;OG0017170
GO:0065009	regulation of molecular function	3	48	0.452563	0.762185	OG0015506;OG0015678;OG0015961
GO:0044711	single-organism biosynthetic process	8	143	0.45607	0.762185	OG0015678;OG0015843;OG0016363;OG0016469;OG0016965;OG0017229;OG0017486;OG0017567
GO:0044281	small molecule metabolic process	6	105	0.456857	0.762185	OG0015678;OG0015943;OG0016401;OG0017137;OG0017388;OG0017567
GO:0006461	protein complex assembly	2	30	0.462563	0.762185	OG0015678;OG0015949
GO:0070271	protein complex biogenesis	2	30	0.462563	0.762185	OG0015678;OG0015949
GO:1901137	carbohydrate derivative biosynthetic process	2	30	0.462563	0.762185	OG0015678;OG0017350
GO:0006952	defense response	6	106	0.466515	0.762185	OG0015079;OG0015256;OG0015389;OG0015792;OG0016296;OG0017584
GO:1901566	organonitrogen compound biosynthetic process	5	87	0.467169	0.762185	OG0015110;OG0015678;OG0017350;OG0017388;OG0017567
GO:0044255	cellular lipid metabolic process	4	68	0.467341	0.762185	OG0015678;OG0015943;OG0016469;OG0017170
GO:0051173	positive regulation of nitrogen compound metabolic process	4	68	0.467341	0.762185	OG0015580;OG0016534;OG0017166;OG0017584
GO:0090304	nucleic acid metabolic process	14	260	0.470046	0.762185	OG0015110;OG0015518;OG0015580;OG0015939;OG0016363;OG0016534;OG0016842;OG0016965;OG0017145;OG0017166;OG0017229;OG0017388;OG0017486;OG0017584
GO:0001666	response to hypoxia	1	12	0.470506	0.762185	OG0015752
GO:0002218	activation of innate immune response	1	12	0.470506	0.762185	OG0015079
GO:0006417	regulation of translation	1	12	0.470506	0.762185	OG0015110
GO:0006428	isoleucyl-tRNA aminoacylation	1	12	0.470506	0.762185	OG0017388
GO:0006816	calcium ion transport	1	12	0.470506	0.762185	OG0015079
GO:0010647	positive regulation of cell communication	1	12	0.470506	0.762185	OG0017584
GO:0023056	positive regulation of signaling	1	12	0.470506	0.762185	OG0017584
GO:0032880	regulation of protein localization	1	12	0.470506	0.762185	OG0017166
GO:0034248	regulation of cellular amide metabolic process	1	12	0.470506	0.762185	OG0015110
GO:0044802	single-organism membrane organization	1	12	0.470506	0.762185	OG0015506
GO:0051130	positive regulation of cellular component organization	1	12	0.470506	0.762185	OG0017166
GO:0060341	regulation of cellular localization	1	12	0.470506	0.762185	OG0017166
GO:0070588	calcium ion transmembrane transport	1	12	0.470506	0.762185	OG0015079
GO:0033554	cellular response to stress	6	107	0.476137	0.763542	OG0015389;OG0015580;OG0015678;OG0015752;OG0017233;OG0017584
GO:0009893	positive regulation of metabolic process	5	88	0.477683	0.763542	OG0015506;OG0015580;OG0016534;OG0017166;OG0017584
GO:0009894	regulation of catabolic process	2	31	0.48003	0.763542	OG0016965;OG0017166
GO:1901699	cellular response to nitrogen compound	2	31	0.48003	0.763542	OG0015079;OG0015110
GO:1902580	single-organism cellular localization	2	31	0.48003	0.763542	OG0016010;OG0017284
GO:0010556	regulation of macromolecule biosynthetic process	8	146	0.481372	0.763542	OG0015110;OG0015518;OG0015580;OG0016534;OG0017145;OG0017166;OG0017229;OG0017584
GO:0006629	lipid metabolic process	4	70	0.490809	0.763542	OG0015678;OG0015943;OG0016469;OG0017170
GO:0048518	positive regulation of biological process	9	167	0.49531	0.763542	OG0015079;OG0015506;OG0015518;OG0015580;OG0015678;OG0016534;OG0017145;OG0017166;OG0017584
GO:0031323	regulation of cellular metabolic process	11	206	0.497618	0.763542	OG0015110;OG0015518;OG0015580;OG0015678;OG0015961;OG0016534;OG0016965;OG0017145;OG0017166;OG0017229;OG0017584
GO:0006486	protein glycosylation	1	13	0.498019	0.763542	OG0017350
GO:0006638	neutral lipid metabolic process	1	13	0.498019	0.763542	OG0016469
GO:0006639	acylglycerol metabolic process	1	13	0.498019	0.763542	OG0016469
GO:0006641	triglyceride metabolic process	1	13	0.498019	0.763542	OG0016469
GO:0007276	gamete generation	1	13	0.498019	0.763542	OG0017229
GO:0007346	regulation of mitotic cell cycle	1	13	0.498019	0.763542	OG0016263
GO:0009100	glycoprotein metabolic process	1	13	0.498019	0.763542	OG0017350
GO:0009101	glycoprotein biosynthetic process	1	13	0.498019	0.763542	OG0017350
GO:0010927	cellular component assembly involved in morphogenesis	1	13	0.498019	0.763542	OG0015949
GO:0016042	lipid catabolic process	1	13	0.498019	0.763542	OG0015943
GO:0019432	triglyceride biosynthetic process	1	13	0.498019	0.763542	OG0016469
GO:0030029	actin filament-based process	1	13	0.498019	0.763542	OG0015678
GO:0036293	response to decreased oxygen levels	1	13	0.498019	0.763542	OG0015752
GO:0043413	macromolecule glycosylation	1	13	0.498019	0.763542	OG0017350
GO:0044242	cellular lipid catabolic process	1	13	0.498019	0.763542	OG0015943
GO:0046460	neutral lipid biosynthetic process	1	13	0.498019	0.763542	OG0016469
GO:0046463	acylglycerol biosynthetic process	1	13	0.498019	0.763542	OG0016469
GO:0070085	glycosylation	1	13	0.498019	0.763542	OG0017350
GO:0070482	response to oxygen levels	1	13	0.498019	0.763542	OG0015752
GO:1901617	organic hydroxy compound biosynthetic process	1	13	0.498019	0.763542	OG0015843
GO:0006139	nucleobase-containing compound metabolic process	15	284	0.501321	0.763542	OG0015110;OG0015518;OG0015580;OG0015678;OG0015939;OG0016363;OG0016534;OG0016842;OG0016965;OG0017145;OG0017166;OG0017229;OG0017388;OG0017486;OG0017584
GO:0009058	biosynthetic process	17	323	0.502939	0.763542	OG0015110;OG0015518;OG0015580;OG0015678;OG0015843;OG0016363;OG0016469;OG0016534;OG0016965;OG0017145;OG0017166;OG0017229;OG0017350;OG0017388;OG0017486;OG0017567;OG0017584
GO:0098660	inorganic ion transmembrane transport	3	52	0.507255	0.763542	OG0015079;OG0015843;OG0017233
GO:0019222	regulation of metabolic process	12	227	0.509272	0.763542	OG0015110;OG0015506;OG0015518;OG0015580;OG0015678;OG0015961;OG0016534;OG0016965;OG0017145;OG0017166;OG0017229;OG0017584
GO:0045087	innate immune response	4	72	0.513886	0.763542	OG0015079;OG0015389;OG0015792;OG0017584
GO:0007010	cytoskeleton organization	2	33	0.513946	0.763542	OG0015678;OG0015949
GO:0009637	response to blue light	2	33	0.513946	0.763542	OG0015518;OG0017145
GO:0042594	response to starvation	2	33	0.513946	0.763542	OG0015678;OG0017233
GO:0051716	cellular response to stimulus	13	248	0.520238	0.763542	OG0015079;OG0015110;OG0015389;OG0015580;OG0015678;OG0015752;OG0015939;OG0015961;OG0016263;OG0016296;OG0016863;OG0017233;OG0017584
GO:0000956	nuclear-transcribed mRNA catabolic process	1	14	0.524131	0.763542	OG0016965
GO:0006402	mRNA catabolic process	1	14	0.524131	0.763542	OG0016965
GO:0006418	tRNA aminoacylation for protein translation	1	14	0.524131	0.763542	OG0017388
GO:0006714	sesquiterpenoid metabolic process	1	14	0.524131	0.763542	OG0015943
GO:0007167	enzyme linked receptor protein signaling pathway	1	14	0.524131	0.763542	OG0016863
GO:0007178	transmembrane receptor protein serine/threonine kinase signaling pathway	1	14	0.524131	0.763542	OG0016863
GO:0009626	plant-type hypersensitive response	1	14	0.524131	0.763542	OG0015389
GO:0009698	phenylpropanoid metabolic process	1	14	0.524131	0.763542	OG0015843
GO:0009699	phenylpropanoid biosynthetic process	1	14	0.524131	0.763542	OG0015843
GO:0009968	negative regulation of signal transduction	1	14	0.524131	0.763542	OG0015961
GO:0010648	negative regulation of cell communication	1	14	0.524131	0.763542	OG0015961
GO:0016458	gene silencing	1	14	0.524131	0.763542	OG0015110
GO:0019722	calcium-mediated signaling	1	14	0.524131	0.763542	OG0015079
GO:0019932	second-messenger-mediated signaling	1	14	0.524131	0.763542	OG0015079
GO:0023057	negative regulation of signaling	1	14	0.524131	0.763542	OG0015961
GO:0034050	host programmed cell death induced by symbiont	1	14	0.524131	0.763542	OG0015389
GO:0043038	amino acid activation	1	14	0.524131	0.763542	OG0017388
GO:0043039	tRNA aminoacylation	1	14	0.524131	0.763542	OG0017388
GO:0048285	organelle fission	1	14	0.524131	0.763542	OG0016263
GO:0090501	RNA phosphodiester bond hydrolysis	1	14	0.524131	0.763542	OG0016965
GO:0097435	fibril organization	1	14	0.524131	0.763542	OG0015678
GO:0046483	heterocycle metabolic process	16	307	0.524752	0.763542	OG0015110;OG0015518;OG0015580;OG0015678;OG0015843;OG0015939;OG0016363;OG0016534;OG0016842;OG0016965;OG0017145;OG0017166;OG0017229;OG0017388;OG0017486;OG0017584
GO:0010604	positive regulation of macromolecule metabolic process	4	73	0.525261	0.763542	OG0015580;OG0016534;OG0017166;OG0017584
GO:0031325	positive regulation of cellular metabolic process	4	73	0.525261	0.763542	OG0015580;OG0016534;OG0017166;OG0017584
GO:0006468	protein phosphorylation	5	94	0.539346	0.782721	OG0015256;OG0015678;OG0015792;OG0015961;OG0016863
GO:0000278	mitotic cell cycle	2	35	0.546432	0.784924	OG0015678;OG0016263
GO:0048468	cell development	2	35	0.546432	0.784924	OG0016363;OG0017486
GO:0051301	cell division	2	35	0.546432	0.784924	OG0015678;OG0016263
GO:0002253	activation of immune response	1	15	0.54891	0.784924	OG0015079
GO:0017144	drug metabolic process	1	15	0.54891	0.784924	OG0015843
GO:0031123	RNA 3'-end processing	1	15	0.54891	0.784924	OG0016842
GO:0051050	positive regulation of transport	1	15	0.54891	0.784924	OG0017166
GO:0070925	organelle assembly	1	15	0.54891	0.784924	OG0015949
GO:1902531	regulation of intracellular signal transduction	1	15	0.54891	0.784924	OG0015961
GO:0051704	multi-organism process	7	135	0.553408	0.787098	OG0015079;OG0015256;OG0015678;OG0015792;OG0017166;OG0017229;OG0017584
GO:0006396	RNA processing	3	56	0.559172	0.787098	OG0015110;OG0016842;OG0017166
GO:0014070	response to organic cyclic compound	3	56	0.559172	0.787098	OG0015110;OG0015678;OG0017166
GO:0042752	regulation of circadian rhythm	2	36	0.56212	0.787098	OG0015518;OG0017145
GO:0010468	regulation of gene expression	8	156	0.563662	0.787098	OG0015110;OG0015518;OG0015580;OG0016534;OG0016965;OG0017145;OG0017166;OG0017584
GO:0016043	cellular component organization	12	235	0.565196	0.787098	OG0015506;OG0015678;OG0015752;OG0015843;OG0015949;OG0016263;OG0016363;OG0016965;OG0017166;OG0017170;OG0017229;OG0017486
GO:0050789	regulation of biological process	19	372	0.56612	0.787098	OG0015079;OG0015110;OG0015389;OG0015506;OG0015518;OG0015580;OG0015678;OG0015939;OG0015961;OG0016263;OG0016296;OG0016401;OG0016534;OG0016863;OG0016965;OG0017145;OG0017166;OG0017229;OG0017584
GO:0044271	cellular nitrogen compound biosynthetic process	10	196	0.567637	0.787098	OG0015110;OG0015518;OG0015580;OG0015678;OG0016534;OG0016965;OG0017145;OG0017166;OG0017388;OG0017584
GO:0065007	biological regulation	20	392	0.569345	0.787098	OG0015079;OG0015110;OG0015389;OG0015506;OG0015518;OG0015580;OG0015678;OG0015843;OG0015939;OG0015961;OG0016263;OG0016296;OG0016401;OG0016534;OG0016863;OG0016965;OG0017145;OG0017166;OG0017229;OG0017584
GO:0006725	cellular aromatic compound metabolic process	16	314	0.569393	0.787098	OG0015110;OG0015518;OG0015580;OG0015678;OG0015843;OG0015939;OG0016363;OG0016534;OG0016842;OG0016965;OG0017145;OG0017166;OG0017229;OG0017388;OG0017486;OG0017584
GO:0044702	single organism reproductive process	6	117	0.56942	0.787098	OG0015518;OG0015678;OG0015843;OG0016863;OG0017145;OG0017229
GO:0006955	immune response	4	77	0.569527	0.787098	OG0015079;OG0015389;OG0015792;OG0017584
GO:0006793	phosphorus metabolic process	7	137	0.570349	0.787098	OG0015256;OG0015678;OG0015792;OG0015961;OG0016401;OG0016863;OG0017170
GO:0006796	phosphate-containing compound metabolic process	7	137	0.570349	0.787098	OG0015256;OG0015678;OG0015792;OG0015961;OG0016401;OG0016863;OG0017170
GO:0051252	regulation of RNA metabolic process	7	137	0.570349	0.787098	OG0015518;OG0015580;OG0016534;OG0016965;OG0017145;OG0017166;OG0017584
GO:0055085	transmembrane transport	7	137	0.570349	0.787098	OG0015079;OG0015559;OG0015843;OG0016658;OG0017233;OG0017367;OG0017374
GO:0044265	cellular macromolecule catabolic process	3	57	0.571659	0.787098	OG0016842;OG0016965;OG0017166
GO:0006066	alcohol metabolic process	1	16	0.572425	0.787098	OG0015943
GO:0008361	regulation of cell size	1	16	0.572425	0.787098	OG0017229
GO:0032259	methylation	1	16	0.572425	0.787098	OG0017135
GO:0043085	positive regulation of catalytic activity	1	16	0.572425	0.787098	OG0015506
GO:0070838	divalent metal ion transport	1	16	0.572425	0.787098	OG0015079
GO:0072511	divalent inorganic cation transport	1	16	0.572425	0.787098	OG0015079
GO:1901657	glycosyl compound metabolic process	1	16	0.572425	0.787098	OG0015703
GO:0050794	regulation of cellular process	18	354	0.575232	0.787098	OG0015079;OG0015110;OG0015389;OG0015506;OG0015518;OG0015580;OG0015678;OG0015939;OG0015961;OG0016263;OG0016296;OG0016534;OG0016863;OG0016965;OG0017145;OG0017166;OG0017229;OG0017584
GO:0016567	protein ubiquitination	2	37	0.577431	0.787098	OG0016363;OG0017486
GO:0032446	protein modification by small protein conjugation	2	37	0.577431	0.787098	OG0016363;OG0017486
GO:0034660	ncRNA metabolic process	2	37	0.577431	0.787098	OG0016842;OG0017388
GO:0045934	negative regulation of nucleobase-containing compound metabolic process	2	37	0.577431	0.787098	OG0017166;OG0017229
GO:0070647	protein modification by small protein conjugation or removal	2	37	0.577431	0.787098	OG0016363;OG0017486
GO:0044085	cellular component biogenesis	4	78	0.580258	0.787098	OG0015678;OG0015949;OG0016842;OG0017238
GO:1901360	organic cyclic compound metabolic process	16	316	0.581948	0.787098	OG0015110;OG0015518;OG0015580;OG0015678;OG0015843;OG0015939;OG0016363;OG0016534;OG0016842;OG0016965;OG0017145;OG0017166;OG0017229;OG0017388;OG0017486;OG0017584
GO:0007154	cell communication	10	198	0.582189	0.787098	OG0015079;OG0015389;OG0015678;OG0015939;OG0015961;OG0016263;OG0016296;OG0016863;OG0017233;OG0017584
GO:0048869	cellular developmental process	4	79	0.590846	0.787098	OG0015678;OG0015949;OG0016363;OG0017486
GO:0044712	single-organism catabolic process	2	38	0.592361	0.787098	OG0015943;OG0017137
GO:0048507	meristem development	2	38	0.592361	0.787098	OG0016863;OG0017000
GO:0065003	macromolecular complex assembly	2	38	0.592361	0.787098	OG0015678;OG0015949
GO:0000226	microtubule cytoskeleton organization	1	17	0.594737	0.787098	OG0015949
GO:0000281	mitotic cytokinesis	1	17	0.594737	0.787098	OG0015678
GO:0002831	regulation of response to biotic stimulus	1	17	0.594737	0.787098	OG0017584
GO:0006818	hydrogen transport	1	17	0.594737	0.787098	OG0015843
GO:0007017	microtubule-based process	1	17	0.594737	0.787098	OG0015949
GO:0015992	proton transport	1	17	0.594737	0.787098	OG0015843
GO:0030198	extracellular matrix organization	1	17	0.594737	0.787098	OG0015678
GO:0032101	regulation of response to external stimulus	1	17	0.594737	0.787098	OG0017584
GO:0032535	regulation of cellular component size	1	17	0.594737	0.787098	OG0017229
GO:0043062	extracellular structure organization	1	17	0.594737	0.787098	OG0015678
GO:0090066	regulation of anatomical structure size	1	17	0.594737	0.787098	OG0017229
GO:1902600	hydrogen ion transmembrane transport	1	17	0.594737	0.787098	OG0015843
GO:0032774	RNA biosynthetic process	7	140	0.595254	0.787098	OG0015110;OG0015518;OG0015580;OG0016534;OG0017145;OG0017166;OG0017584
GO:0007165	signal transduction	9	181	0.60309	0.793873	OG0015079;OG0015389;OG0015678;OG0015939;OG0015961;OG0016263;OG0016296;OG0016863;OG0017584
GO:0023052	signaling	9	181	0.60309	0.793873	OG0015079;OG0015389;OG0015678;OG0015939;OG0015961;OG0016263;OG0016296;OG0016863;OG0017584
GO:0044700	single organism signaling	9	181	0.60309	0.793873	OG0015079;OG0015389;OG0015678;OG0015939;OG0015961;OG0016263;OG0016296;OG0016863;OG0017584
GO:0006412	translation	2	39	0.606909	0.795323	OG0015110;OG0017388
GO:0009790	embryo development	2	39	0.606909	0.795323	OG0015961;OG0016863
GO:0010228	vegetative to reproductive phase transition of meristem	2	39	0.606909	0.795323	OG0015518;OG0017145
GO:0009555	pollen development	1	18	0.615907	0.802324	OG0017170
GO:0040029	regulation of gene expression, epigenetic	1	18	0.615907	0.802324	OG0015110
GO:0044087	regulation of cellular component biogenesis	1	18	0.615907	0.802324	OG0015678
GO:0090407	organophosphate biosynthetic process	1	18	0.615907	0.802324	OG0015678
GO:0000302	response to reactive oxygen species	2	40	0.621074	0.804282	OG0015518;OG0017145
GO:0009908	flower development	2	40	0.621074	0.804282	OG0015518;OG0017145
GO:0090305	nucleic acid phosphodiester bond hydrolysis	2	40	0.621074	0.804282	OG0015939;OG0016965
GO:0090567	reproductive shoot system development	2	40	0.621074	0.804282	OG0015518;OG0017145
GO:0048583	regulation of response to stimulus	5	103	0.625538	0.80887	OG0015079;OG0015518;OG0015961;OG0017145;OG0017584
GO:0006355	regulation of transcription, DNA-templated	6	124	0.630163	0.810453	OG0015518;OG0015580;OG0016534;OG0017145;OG0017166;OG0017584
GO:0019752	carboxylic acid metabolic process	3	62	0.630875	0.810453	OG0015943;OG0017388;OG0017567
GO:0002376	immune system process	4	83	0.631688	0.810453	OG0015079;OG0015389;OG0015792;OG0017584
GO:0065008	regulation of biological quality	4	83	0.631688	0.810453	OG0015843;OG0016965;OG0017166;OG0017229
GO:0002682	regulation of immune system process	2	41	0.634856	0.810453	OG0015079;OG0017584
GO:0006357	regulation of transcription from RNA polymerase II promoter	2	41	0.634856	0.810453	OG0015580;OG0017166
GO:0006366	transcription from RNA polymerase II promoter	2	41	0.634856	0.810453	OG0015580;OG0017166
GO:0007623	circadian rhythm	2	41	0.634856	0.810453	OG0015518;OG0017145
GO:0034470	ncRNA processing	1	19	0.635993	0.810453	OG0016842
GO:0071407	cellular response to organic cyclic compound	1	19	0.635993	0.810453	OG0015110
GO:0031347	regulation of defense response	2	42	0.648256	0.819278	OG0015079;OG0017584
GO:0043043	peptide biosynthetic process	2	42	0.648256	0.819278	OG0015110;OG0017388
GO:0071822	protein complex subunit organization	2	42	0.648256	0.819278	OG0015678;OG0015949
GO:2000113	negative regulation of cellular macromolecule biosynthetic process	2	42	0.648256	0.819278	OG0015110;OG0017229
GO:0009607	response to biotic stimulus	5	106	0.652189	0.819278	OG0015079;OG0015256;OG0015792;OG0017166;OG0017584
GO:0043207	response to external biotic stimulus	5	106	0.652189	0.819278	OG0015079;OG0015256;OG0015792;OG0017166;OG0017584
GO:0051707	response to other organism	5	106	0.652189	0.819278	OG0015079;OG0015256;OG0015792;OG0017166;OG0017584
GO:0046686	response to cadmium ion	3	64	0.652995	0.819278	OG0015946;OG0017319;OG0017388
GO:0000910	cytokinesis	1	20	0.655049	0.819278	OG0015678
GO:0007267	cell-cell signaling	1	20	0.655049	0.819278	OG0015079
GO:0019953	sexual reproduction	1	20	0.655049	0.819278	OG0017229
GO:0045017	glycerolipid biosynthetic process	1	20	0.655049	0.819278	OG0016469
GO:0061640	cytoskeleton-dependent cytokinesis	1	20	0.655049	0.819278	OG0015678
GO:0009890	negative regulation of biosynthetic process	2	43	0.661276	0.819865	OG0015110;OG0017229
GO:0010558	negative regulation of macromolecule biosynthetic process	2	43	0.661276	0.819865	OG0015110;OG0017229
GO:0030154	cell differentiation	2	43	0.661276	0.819865	OG0016363;OG0017486
GO:0031327	negative regulation of cellular biosynthetic process	2	43	0.661276	0.819865	OG0015110;OG0017229
GO:0043604	amide biosynthetic process	2	43	0.661276	0.819865	OG0015110;OG0017388
GO:1903506	regulation of nucleic acid-templated transcription	6	128	0.662732	0.819865	OG0015518;OG0015580;OG0016534;OG0017145;OG0017166;OG0017584
GO:2001141	regulation of RNA biosynthetic process	6	128	0.662732	0.819865	OG0015518;OG0015580;OG0016534;OG0017145;OG0017166;OG0017584
GO:0042493	response to drug	3	65	0.66371	0.819865	OG0015518;OG0017145;OG0017584
GO:0006464	cellular protein modification process	8	170	0.66938	0.819865	OG0015256;OG0015678;OG0015792;OG0015961;OG0016363;OG0016863;OG0017350;OG0017486
GO:0036211	protein modification process	8	170	0.66938	0.819865	OG0015256;OG0015678;OG0015792;OG0015961;OG0016363;OG0016863;OG0017350;OG0017486
GO:0010467	gene expression	11	231	0.670474	0.819865	OG0015110;OG0015518;OG0015580;OG0016534;OG0016842;OG0016965;OG0017145;OG0017166;OG0017319;OG0017388;OG0017584
GO:0016053	organic acid biosynthetic process	1	21	0.673127	0.819865	OG0017567
GO:0043900	regulation of multi-organism process	1	21	0.673127	0.819865	OG0017584
GO:0046394	carboxylic acid biosynthetic process	1	21	0.673127	0.819865	OG0017567
GO:0071230	cellular response to amino acid stimulus	1	21	0.673127	0.819865	OG0015079
GO:0031669	cellular response to nutrient levels	2	44	0.673919	0.819865	OG0015678;OG0017233
GO:0048511	rhythmic process	2	44	0.673919	0.819865	OG0015518;OG0017145
GO:0006082	organic acid metabolic process	3	66	0.674195	0.819865	OG0015943;OG0017388;OG0017567
GO:0009617	response to bacterium	3	66	0.674195	0.819865	OG0015079;OG0015256;OG0017584
GO:0043436	oxoacid metabolic process	3	66	0.674195	0.819865	OG0015943;OG0017388;OG0017567
GO:0019538	protein metabolic process	13	272	0.675782	0.820659	OG0015110;OG0015256;OG0015536;OG0015678;OG0015792;OG0015915;OG0015961;OG0016363;OG0016863;OG0017319;OG0017350;OG0017388;OG0017486
GO:0035556	intracellular signal transduction	3	67	0.684447	0.825306	OG0015079;OG0015678;OG0015961
GO:0006351	transcription, DNA-templated	6	131	0.686038	0.825306	OG0015518;OG0015580;OG0016534;OG0017145;OG0017166;OG0017584
GO:0009636	response to toxic substance	2	45	0.686189	0.825306	OG0015518;OG0017145
GO:0031668	cellular response to extracellular stimulus	2	45	0.686189	0.825306	OG0015678;OG0017233
GO:0046677	response to antibiotic	2	45	0.686189	0.825306	OG0015518;OG0017145
GO:0071496	cellular response to external stimulus	2	45	0.686189	0.825306	OG0015678;OG0017233
GO:2000241	regulation of reproductive process	2	45	0.686189	0.825306	OG0015518;OG0017145
GO:0009605	response to external stimulus	7	152	0.68759	0.825697	OG0015079;OG0015256;OG0015678;OG0015792;OG0017166;OG0017233;OG0017584
GO:0006720	isoprenoid metabolic process	1	22	0.690275	0.825697	OG0015943
GO:0006721	terpenoid metabolic process	1	22	0.690275	0.825697	OG0015943
GO:0043200	response to amino acid	1	22	0.690275	0.825697	OG0015079
GO:0044248	cellular catabolic process	5	111	0.694024	0.829052	OG0015943;OG0016842;OG0016965;OG0017137;OG0017166
GO:0010218	response to far red light	2	46	0.698089	0.832775	OG0015518;OG0017145
GO:0048608	reproductive structure development	5	112	0.70199	0.835159	OG0015518;OG0015678;OG0015843;OG0016863;OG0017145
GO:0061458	reproductive system development	5	112	0.70199	0.835159	OG0015518;OG0015678;OG0015843;OG0016863;OG0017145
GO:0006399	tRNA metabolic process	1	23	0.706542	0.836863	OG0017388
GO:0009408	response to heat	1	23	0.706542	0.836863	OG0015946
GO:0097659	nucleic acid-templated transcription	6	134	0.70834	0.836863	OG0015518;OG0015580;OG0016534;OG0017145;OG0017166;OG0017584
GO:0051276	chromosome organization	2	47	0.709625	0.836863	OG0016965;OG0017166
GO:0080134	regulation of response to stress	2	47	0.709625	0.836863	OG0015079;OG0017584
GO:1901575	organic substance catabolic process	5	113	0.70982	0.836863	OG0015943;OG0016842;OG0016965;OG0017137;OG0017166
GO:0006950	response to stress	14	298	0.710094	0.836863	OG0015079;OG0015256;OG0015389;OG0015518;OG0015580;OG0015678;OG0015752;OG0015792;OG0015943;OG0015946;OG0016296;OG0017145;OG0017233;OG0017584
GO:0071704	organic substance metabolic process	31	629	0.711672	0.837598	OG0015110;OG0015256;OG0015518;OG0015536;OG0015580;OG0015678;OG0015703;OG0015792;OG0015843;OG0015915;OG0015939;OG0015943;OG0015961;OG0016363;OG0016401;OG0016469;OG0016534;OG0016842;OG0016863;OG0016965;OG0017137;OG0017145;OG0017166;OG0017170;OG0017229;OG0017319;OG0017350;OG0017388;OG0017486;OG0017567;OG0017584
GO:0016070	RNA metabolic process	11	238	0.713057	0.838104	OG0015110;OG0015518;OG0015580;OG0015939;OG0016534;OG0016842;OG0016965;OG0017145;OG0017166;OG0017388;OG0017584
GO:1901564	organonitrogen compound metabolic process	14	299	0.715585	0.839589	OG0015110;OG0015256;OG0015536;OG0015678;OG0015792;OG0015915;OG0015961;OG0016363;OG0016863;OG0017319;OG0017350;OG0017388;OG0017486;OG0017567
GO:0048522	positive regulation of cellular process	5	114	0.717513	0.839589	OG0015580;OG0015678;OG0016534;OG0017166;OG0017584
GO:0031667	response to nutrient levels	2	48	0.720802	0.839589	OG0015678;OG0017233
GO:0006753	nucleoside phosphate metabolic process	1	24	0.72197	0.839589	OG0015678
GO:0009117	nucleotide metabolic process	1	24	0.72197	0.839589	OG0015678
GO:0009644	response to high light intensity	1	24	0.72197	0.839589	OG0017584
GO:0044703	multi-organism reproductive process	1	24	0.72197	0.839589	OG0017229
GO:0048229	gametophyte development	1	24	0.72197	0.839589	OG0017170
GO:0006508	proteolysis	3	71	0.72314	0.839837	OG0015536;OG0015915;OG0017319
GO:0044763	single-organism cellular process	30	613	0.727443	0.843719	OG0015079;OG0015110;OG0015389;OG0015506;OG0015559;OG0015678;OG0015843;OG0015939;OG0015943;OG0015949;OG0015961;OG0016263;OG0016296;OG0016363;OG0016469;OG0016658;OG0016863;OG0016965;OG0017137;OG0017166;OG0017170;OG0017229;OG0017233;OG0017350;OG0017367;OG0017374;OG0017388;OG0017486;OG0017567;OG0017584
GO:0000003	reproduction	6	137	0.729612	0.844004	OG0015518;OG0015678;OG0015843;OG0016863;OG0017145;OG0017229
GO:0022414	reproductive process	6	137	0.729612	0.844004	OG0015518;OG0015678;OG0015843;OG0016863;OG0017145;OG0017229
GO:0009991	response to extracellular stimulus	2	49	0.731624	0.844305	OG0015678;OG0017233
GO:0009057	macromolecule catabolic process	3	72	0.732238	0.844305	OG0016842;OG0016965;OG0017166
GO:0006873	cellular ion homeostasis	1	25	0.736604	0.844305	OG0015843
GO:0019725	cellular homeostasis	1	25	0.736604	0.844305	OG0015843
GO:0030003	cellular cation homeostasis	1	25	0.736604	0.844305	OG0015843
GO:0055082	cellular chemical homeostasis	1	25	0.736604	0.844305	OG0015843
GO:0071417	cellular response to organonitrogen compound	1	25	0.736604	0.844305	OG0015079
GO:0010038	response to metal ion	3	73	0.741108	0.844701	OG0015946;OG0017319;OG0017388
GO:0009966	regulation of signal transduction	2	50	0.7421	0.844701	OG0015961;OG0017584
GO:0048316	seed development	2	50	0.7421	0.844701	OG0015843;OG0016863
GO:0043412	macromolecule modification	9	202	0.742588	0.844701	OG0015256;OG0015678;OG0015792;OG0015939;OG0015961;OG0016363;OG0016863;OG0017350;OG0017486
GO:0034220	ion transmembrane transport	3	74	0.749753	0.844701	OG0015079;OG0015843;OG0017233
GO:0009642	response to light intensity	1	26	0.750481	0.844701	OG0017584
GO:0031349	positive regulation of defense response	1	26	0.750481	0.844701	OG0015079
GO:0045088	regulation of innate immune response	1	26	0.750481	0.844701	OG0015079
GO:0045089	positive regulation of innate immune response	1	26	0.750481	0.844701	OG0015079
GO:0048585	negative regulation of response to stimulus	1	26	0.750481	0.844701	OG0015961
GO:0055086	nucleobase-containing small molecule metabolic process	1	26	0.750481	0.844701	OG0015678
GO:0010154	fruit development	2	51	0.752234	0.844701	OG0015843;OG0016863
GO:0010646	regulation of cell communication	2	51	0.752234	0.844701	OG0015961;OG0017584
GO:0023051	regulation of signaling	2	51	0.752234	0.844701	OG0015961;OG0017584
GO:0044723	single-organism carbohydrate metabolic process	2	51	0.752234	0.844701	OG0016401;OG0017350
GO:0048856	anatomical structure development	11	245	0.752342	0.844701	OG0015518;OG0015678;OG0015843;OG0015949;OG0015961;OG0016363;OG0016863;OG0017000;OG0017145;OG0017170;OG0017486
GO:0019748	secondary metabolic process	1	27	0.763642	0.853025	OG0015843
GO:0022604	regulation of cell morphogenesis	1	27	0.763642	0.853025	OG0015678
GO:0044283	small molecule biosynthetic process	1	27	0.763642	0.853025	OG0017567
GO:0044550	secondary metabolite biosynthetic process	1	27	0.763642	0.853025	OG0015843
GO:0051239	regulation of multicellular organismal process	3	76	0.766373	0.854081	OG0015518;OG0017145;OG0017166
GO:0034641	cellular nitrogen compound metabolic process	15	329	0.766533	0.854081	OG0015110;OG0015518;OG0015580;OG0015678;OG0015939;OG0016363;OG0016534;OG0016842;OG0016965;OG0017145;OG0017166;OG0017229;OG0017388;OG0017486;OG0017584
GO:0044767	single-organism developmental process	11	248	0.768116	0.85476	OG0015518;OG0015678;OG0015843;OG0015949;OG0015961;OG0016363;OG0016863;OG0017000;OG0017145;OG0017170;OG0017486
GO:0006518	peptide metabolic process	2	53	0.771504	0.85636	OG0015110;OG0017388
GO:0010629	negative regulation of gene expression	2	53	0.771504	0.85636	OG0015110;OG0016965
GO:0006807	nitrogen compound metabolic process	24	508	0.774766	0.857281	OG0015110;OG0015256;OG0015518;OG0015536;OG0015580;OG0015678;OG0015792;OG0015915;OG0015939;OG0015961;OG0016363;OG0016534;OG0016842;OG0016863;OG0016965;OG0017145;OG0017166;OG0017229;OG0017319;OG0017350;OG0017388;OG0017486;OG0017567;OG0017584
GO:0046777	protein autophosphorylation	1	28	0.776122	0.857281	OG0016863
GO:0055080	cation homeostasis	1	28	0.776122	0.857281	OG0015843
GO:0044238	primary metabolic process	28	585	0.776764	0.857281	OG0015110;OG0015256;OG0015518;OG0015536;OG0015580;OG0015678;OG0015792;OG0015915;OG0015939;OG0015943;OG0015961;OG0016363;OG0016401;OG0016469;OG0016534;OG0016842;OG0016863;OG0016965;OG0017145;OG0017166;OG0017170;OG0017229;OG0017319;OG0017350;OG0017388;OG0017486;OG0017567;OG0017584
GO:0008152	metabolic process	33	679	0.777931	0.857281	OG0015110;OG0015256;OG0015506;OG0015518;OG0015536;OG0015580;OG0015678;OG0015703;OG0015792;OG0015843;OG0015915;OG0015939;OG0015943;OG0015961;OG0016363;OG0016401;OG0016469;OG0016534;OG0016842;OG0016863;OG0016965;OG0017135;OG0017137;OG0017145;OG0017166;OG0017170;OG0017229;OG0017319;OG0017350;OG0017388;OG0017486;OG0017567;OG0017584
GO:0032502	developmental process	11	251	0.783237	0.857281	OG0015518;OG0015678;OG0015843;OG0015949;OG0015961;OG0016363;OG0016863;OG0017000;OG0017145;OG0017170;OG0017486
GO:0043170	macromolecule metabolic process	23	491	0.785285	0.857281	OG0015110;OG0015256;OG0015518;OG0015536;OG0015580;OG0015678;OG0015792;OG0015915;OG0015939;OG0015961;OG0016363;OG0016534;OG0016842;OG0016863;OG0016965;OG0017145;OG0017166;OG0017229;OG0017319;OG0017350;OG0017388;OG0017486;OG0017584
GO:0032501	multicellular organismal process	10	231	0.786948	0.857281	OG0015518;OG0015678;OG0015843;OG0015961;OG0016863;OG0017000;OG0017145;OG0017166;OG0017170;OG0017229
GO:0002684	positive regulation of immune system process	1	29	0.787956	0.857281	OG0015079
GO:0007166	cell surface receptor signaling pathway	1	29	0.787956	0.857281	OG0016863
GO:0012501	programmed cell death	1	29	0.787956	0.857281	OG0015389
GO:0030001	metal ion transport	1	29	0.787956	0.857281	OG0015079
GO:0044093	positive regulation of molecular function	1	29	0.787956	0.857281	OG0015506
GO:0050778	positive regulation of immune response	1	29	0.787956	0.857281	OG0015079
GO:0050801	ion homeostasis	1	29	0.787956	0.857281	OG0015843
GO:0098771	inorganic ion homeostasis	1	29	0.787956	0.857281	OG0015843
GO:0022607	cellular component assembly	2	56	0.798022	0.866085	OG0015678;OG0015949
GO:0043603	cellular amide metabolic process	2	56	0.798022	0.866085	OG0015110;OG0017388
GO:0042742	defense response to bacterium	2	57	0.806253	0.872414	OG0015079;OG0015256
GO:0044267	cellular protein metabolic process	10	235	0.806334	0.872414	OG0015110;OG0015256;OG0015678;OG0015792;OG0015961;OG0016363;OG0016863;OG0017350;OG0017388;OG0017486
GO:0009867	jasmonic acid mediated signaling pathway	1	31	0.809815	0.872414	OG0015079
GO:0032504	multicellular organism reproduction	1	31	0.809815	0.872414	OG0017229
GO:0048609	multicellular organismal reproductive process	1	31	0.809815	0.872414	OG0017229
GO:0071395	cellular response to jasmonic acid stimulus	1	31	0.809815	0.872414	OG0015079
GO:0009639	response to red or far red light	2	58	0.814193	0.876055	OG0015518;OG0017145
GO:0009451	RNA modification	1	32	0.8199	0.877893	OG0015939
GO:0022603	regulation of anatomical structure morphogenesis	1	32	0.8199	0.877893	OG0015678
GO:0032787	monocarboxylic acid metabolic process	1	32	0.8199	0.877893	OG0015943
GO:0050776	regulation of immune response	1	32	0.8199	0.877893	OG0015079
GO:0005975	carbohydrate metabolic process	2	59	0.821849	0.877978	OG0016401;OG0017350
GO:0003006	developmental process involved in reproduction	5	130	0.821979	0.877978	OG0015518;OG0015678;OG0015843;OG0016863;OG0017145
GO:0009651	response to salt stress	2	60	0.829228	0.883819	OG0015678;OG0015943
GO:0051253	negative regulation of RNA metabolic process	1	33	0.829462	0.883819	OG0017166
GO:0009056	catabolic process	5	132	0.832641	0.884886	OG0015943;OG0016842;OG0016965;OG0017137;OG0017166
GO:0048580	regulation of post-embryonic development	2	61	0.836338	0.884886	OG0015518;OG0017145
GO:0050793	regulation of developmental process	3	86	0.836802	0.884886	OG0015518;OG0015678;OG0017145
GO:0010035	response to inorganic substance	5	133	0.837783	0.884886	OG0015518;OG0015946;OG0017145;OG0017319;OG0017388
GO:0044707	single-multicellular organism process	9	221	0.838305	0.884886	OG0015518;OG0015678;OG0015843;OG0015961;OG0016863;OG0017000;OG0017145;OG0017166;OG0017170
GO:0009793	embryo development ending in seed dormancy	1	34	0.838525	0.884886	OG0016863
GO:0009812	flavonoid metabolic process	1	34	0.838525	0.884886	OG0017584
GO:0010073	meristem maintenance	1	34	0.838525	0.884886	OG0017000
GO:0009611	response to wounding	1	35	0.847116	0.891165	OG0015079
GO:0006811	ion transport	3	88	0.848535	0.891165	OG0015079;OG0015843;OG0017233
GO:0009314	response to radiation	3	88	0.848535	0.891165	OG0015518;OG0017145;OG0017584
GO:0009416	response to light stimulus	3	88	0.848535	0.891165	OG0015518;OG0017145;OG0017584
GO:0008219	cell death	1	36	0.855259	0.895014	OG0015389
GO:0016265	death	1	36	0.855259	0.895014	OG0015389
GO:0048878	chemical homeostasis	1	36	0.855259	0.895014	OG0015843
GO:0098542	defense response to other organism	3	90	0.859552	0.898436	OG0015079;OG0015256;OG0017584
GO:0050896	response to stimulus	22	491	0.860744	0.898613	OG0015079;OG0015110;OG0015256;OG0015389;OG0015518;OG0015580;OG0015678;OG0015752;OG0015792;OG0015939;OG0015943;OG0015946;OG0015961;OG0016263;OG0016296;OG0016863;OG0017145;OG0017166;OG0017233;OG0017319;OG0017388;OG0017584
GO:0016071	mRNA metabolic process	1	37	0.862976	0.899873	OG0016965
GO:0006970	response to osmotic stress	2	66	0.868114	0.904157	OG0015678;OG0015943
GO:0008610	lipid biosynthetic process	1	39	0.877221	0.911479	OG0016469
GO:0009620	response to fungus	1	39	0.877221	0.911479	OG0015792
GO:0044260	cellular macromolecule metabolic process	20	458	0.880104	0.913394	OG0015110;OG0015256;OG0015518;OG0015580;OG0015678;OG0015792;OG0015939;OG0015961;OG0016363;OG0016534;OG0016842;OG0016863;OG0016965;OG0017145;OG0017166;OG0017229;OG0017350;OG0017388;OG0017486;OG0017584
GO:0009628	response to abiotic stimulus	8	212	0.886485	0.91893	OG0015518;OG0015580;OG0015678;OG0015752;OG0015943;OG0015946;OG0017145;OG0017584
GO:0006979	response to oxidative stress	2	71	0.894259	0.924805	OG0015518;OG0017145
GO:2000026	regulation of multicellular organismal development	2	71	0.894259	0.924805	OG0015518;OG0017145
GO:0010118	stomatal movement	1	43	0.901495	0.931192	OG0017170
GO:0048367	shoot system development	2	74	0.907599	0.936395	OG0015518;OG0017145
GO:0009753	response to jasmonic acid	1	45	0.911801	0.938525	OG0015079
GO:0009814	defense response, incompatible interaction	1	45	0.911801	0.938525	OG0017584
GO:0043933	macromolecular complex subunit organization	2	76	0.915621	0.941328	OG0015678;OG0015949
GO:0042221	response to chemical	12	309	0.916669	0.941328	OG0015079;OG0015110;OG0015518;OG0015678;OG0015752;OG0015943;OG0015946;OG0017145;OG0017166;OG0017319;OG0017388;OG0017584
GO:0007275	multicellular organism development	7	204	0.927881	0.951729	OG0015518;OG0015678;OG0015843;OG0015961;OG0016863;OG0017145;OG0017170
GO:0071310	cellular response to organic substance	3	108	0.931447	0.954271	OG0015079;OG0015110;OG0017584
GO:0048513	animal organ development	1	51	0.936784	0.957892	OG0015678
GO:0070887	cellular response to chemical stimulus	4	136	0.937163	0.957892	OG0015079;OG0015110;OG0015752;OG0017584
GO:0044237	cellular metabolic process	27	617	0.941375	0.960709	OG0015110;OG0015256;OG0015518;OG0015580;OG0015678;OG0015792;OG0015843;OG0015939;OG0015943;OG0015961;OG0016363;OG0016401;OG0016469;OG0016534;OG0016842;OG0016863;OG0016965;OG0017137;OG0017145;OG0017166;OG0017170;OG0017229;OG0017350;OG0017388;OG0017486;OG0017567;OG0017584
GO:0048731	system development	5	163	0.942108	0.960709	OG0015518;OG0015678;OG0015843;OG0016863;OG0017145
GO:0009737	response to abscisic acid	1	56	0.952188	0.968933	OG0015943
GO:0009791	post-embryonic development	4	143	0.952379	0.968933	OG0015518;OG0015843;OG0016863;OG0017145
GO:0010033	response to organic substance	6	196	0.958175	0.973701	OG0015079;OG0015110;OG0015678;OG0015943;OG0017166;OG0017584
GO:0071229	cellular response to acid chemical	1	62	0.965875	0.980391	OG0015079
GO:1901700	response to oxygen-containing compound	6	203	0.967905	0.981317	OG0015079;OG0015518;OG0015678;OG0015943;OG0017145;OG0017584
GO:0009987	cellular process	39	838	0.971276	0.983599	OG0015079;OG0015110;OG0015256;OG0015389;OG0015506;OG0015518;OG0015559;OG0015580;OG0015678;OG0015752;OG0015792;OG0015843;OG0015939;OG0015943;OG0015949;OG0015961;OG0016263;OG0016296;OG0016363;OG0016401;OG0016469;OG0016534;OG0016658;OG0016842;OG0016863;OG0016965;OG0017137;OG0017145;OG0017166;OG0017170;OG0017229;OG0017233;OG0017350;OG0017367;OG0017374;OG0017388;OG0017486;OG0017567;OG0017584
GO:0097305	response to alcohol	1	66	0.972781	0.983989	OG0015943
GO:0009755	hormone-mediated signaling pathway	1	71	0.979514	0.989658	OG0015079
GO:0032870	cellular response to hormone stimulus	1	73	0.981723	0.99075	OG0015079
GO:0055114	oxidation-reduction process	1	75	0.983698	0.991604	OG0017137
GO:0009719	response to endogenous stimulus	4	175	0.987954	0.994752	OG0015079;OG0015678;OG0015943;OG0017584
GO:0033993	response to lipid	1	83	0.989711	0.99538	OG0015943
GO:0071495	cellular response to endogenous stimulus	1	88	0.9923	0.996842	OG0015079
GO:1901701	cellular response to oxygen-containing compound	1	95	0.994883	0.998294	OG0015079
GO:0009725	response to hormone	2	153	0.99835	0.999663	OG0015079;OG0015943
GO:0001101	response to acid chemical	2	155	0.998525	0.999663	OG0015079;OG0015943
GO:0008150	biological_process	49	955	1	1	OG0015079;OG0015110;OG0015256;OG0015389;OG0015506;OG0015518;OG0015536;OG0015559;OG0015580;OG0015678;OG0015703;OG0015752;OG0015792;OG0015843;OG0015915;OG0015939;OG0015943;OG0015946;OG0015949;OG0015961;OG0016010;OG0016263;OG0016296;OG0016363;OG0016401;OG0016469;OG0016534;OG0016658;OG0016842;OG0016863;OG0016965;OG0017000;OG0017135;OG0017137;OG0017145;OG0017166;OG0017170;OG0017229;OG0017233;OG0017238…

## Sheet: Suppl_Tab 4
Supplementary Table 4: GO annotations for developmentally relevant PSGs.
Name	GO_term	Description	KO	KO.definition	PFAMs	Swiss	Name
OG0017000	GO:0009888//tissue development	LRR receptor-like serine threonine-protein kinase	K13466	EIX receptor 1/2	LRRNT_2,LRR_1,LRR_6,LRR_8	Receptor-like protein EIX1 OS=Solanum lycopersicum OX=4081 GN=EIX1 PE=2 SV=2	Unigene16791_All, Unigene64_All, Unigene124_All
OG0015961	GO:0009888//tissue development	Protein-tyrosine-phosphatase MKP1-like	-	-	DSPc,Gelsolin	Protein-tyrosine-phosphatase MKP1 OS=Arabidopsis thaliana OX=3702 GN=MKP1 PE=1 SV=1	Unigene6883_All, Unigene10568_All, Unigene14844_All
OG0015518	GO:0009908//flower development	Gigantea-like	K12124	GIGANTEA	-	Protein GIGANTEA OS=Arabidopsis thaliana OX=3702 GN=GI PE=1 SV=2	Unigene16397_All, Unigene18649_All, Unigene13976_All
OG0015518	GO:0048367//shoot system development	Gigantea-like	K12124	GIGANTEA	-	Protein GIGANTEA OS=Arabidopsis thaliana OX=3702 GN=GI PE=1 SV=2	Unigene16397_All, Unigene18649_All, Unigene13976_All
OG0015843	GO:0010154//fruit development	ATPase 10, plasma	K01535	H+-transporting ATPase [EC:7.1.2.1]	Cation_ATPase_N,E1-E2_ATPase,Hydrolase	ATPase 10, plasma membrane-type OS=Arabidopsis thaliana OX=3702 GN=AHA10 PE=2 SV=2	Unigene4670_All, Unigene14548_All, Unigene11273_All
OG0015843	GO:0048316//seed development	ATPase 10, plasma	K01535	H+-transporting ATPase [EC:7.1.2.1]	Cation_ATPase_N,E1-E2_ATPase,Hydrolase	ATPase 10, plasma membrane-type OS=Arabidopsis thaliana OX=3702 GN=AHA10 PE=2 SV=2	Unigene4670_All, Unigene14548_All, Unigene11273_All
OG0017145	GO:0009908//flower development	Gigantea-like	K12124	GIGANTEA	-	Protein GIGANTEA OS=Arabidopsis thaliana OX=3702 GN=GI PE=1 SV=2	Unigene11031_All, Unigene11218_All, Unigene1879_All
OG0017145	GO:0048367//shoot system development	Gigantea-like	K12124	GIGANTEA	-	Protein GIGANTEA OS=Arabidopsis thaliana OX=3702 GN=GI PE=1 SV=2	Unigene11031_All, Unigene11218_All, Unigene1879_All
OG0017486	GO:0009888//tissue development	E3 ubiquitin-protein ligase	K10590	E3 ubiquitin-protein ligase TRIP12 [EC:2.3.2.26]	HECT	E3 ubiquitin-protein ligase UPL3 OS=Arabidopsis thaliana OX=3702 GN=UPL3 PE=1 SV=1	Unigene24604_All, Unigene11726_All, Unigene20531_All
OG0017486	GO:0048468//cell development	E3 ubiquitin-protein ligase	K10590	E3 ubiquitin-protein ligase TRIP12 [EC:2.3.2.26]	HECT	E3 ubiquitin-protein ligase UPL3 OS=Arabidopsis thaliana OX=3702 GN=UPL3 PE=1 SV=1	Unigene24604_All, Unigene11726_All, Unigene20531_All
OG0016863	GO:0009888//tissue development	receptor-like serine threonine-protein kinase	-	-	Pkinase_Tyr	Receptor-like serine/threonine-protein kinase ALE2 OS=Arabidopsis thaliana OX=3702 GN=ALE2 PE=1 SV=1	Unigene4881_All, Unigene13693_All, Unigene4988_All
OG0016863	GO:0010154//fruit development	receptor-like serine threonine-protein kinase	-	-	Pkinase_Tyr	Receptor-like serine/threonine-protein kinase ALE2 OS=Arabidopsis thaliana OX=3702 GN=ALE2 PE=1 SV=1	Unigene4881_All, Unigene13693_All, Unigene4988_All
OG0016863	GO:0048316//seed development	receptor-like serine threonine-protein kinase	-	-	Pkinase_Tyr	Receptor-like serine/threonine-protein kinase ALE2 OS=Arabidopsis thaliana OX=3702 GN=ALE2 PE=1 SV=1	Unigene4881_All, Unigene13693_All, Unigene4988_All
OG0016363	GO:0009888//tissue development	E3 ubiquitin-protein ligase	K10590	E3 ubiquitin-protein ligase TRIP12 [EC:2.3.2.26]	HECT	E3 ubiquitin-protein ligase UPL3 OS=Arabidopsis thaliana OX=3702 GN=UPL3 PE=1 SV=1	Unigene8638_All, CL4595.Contig2_All, Unigene16543_All
OG0016363	GO:0048468//cell development	E3 ubiquitin-protein ligase	K10590	E3 ubiquitin-protein ligase TRIP12 [EC:2.3.2.26]	HECT	E3 ubiquitin-protein ligase UPL3 OS=Arabidopsis thaliana OX=3702 GN=UPL3 PE=1 SV=1	Unigene8638_All, CL4595.Contig2_All, Unigene16543_All
OG0017170	GO:0009555//pollen development	1-phosphatidylinositol-3-phosphate 5-kinase	K00921	1-phosphatidylinositol-3-phosphate 5-kinase [EC:2.7.1.150]	Cpn60_TCP1,FYVE,PIP5K	1-phosphatidylinositol-3-phosphate 5-kinase FAB1B OS=Arabidopsis thaliana OX=3702 GN=FAB1B PE=1 SV=1	Unigene12630_All, Unigene16531_All, Unigene13319_All
OG0016863	GO:0042335//cuticle development	receptor-like serine threonine-protein kinase	-	-	Pkinase_Tyr	Receptor-like serine/threonine-protein kinase ALE2 OS=Arabidopsis thaliana OX=3702 GN=ALE2 PE=1 SV=1	Unigene4881_All, Unigene13693_All, Unigene4988_All

## Sheet: Suppl_Tab 5
Supplementary Table 5: KEGG pathway of orthogroup.
KEGG_A_class	KEGG_B_class	Pathway	out (35)	All (565)	Pvalue	Qvalue	Pathway ID	Genes	K_IDs
Genetic Information Processing	Translation	Nucleocytoplasmic transport	2	8	0.0825154	0.664454	ko03013	OG0016176;OG0016534	K12879+K13174
Metabolism	Biosynthesis of other secondary metabolites	Biosynthesis of various plant secondary metabolites	1	2	0.120159	0.664454	ko00999	OG0015703	K01188
Genetic Information Processing	Replication and repair	Mismatch repair	1	2	0.120159	0.664454	ko03430	OG0015629	K07456
Environmental Information Processing	Signal transduction	Phosphatidylinositol signaling system	2	10	0.122709	0.664454	ko04070	OG0015678;OG0017170	K01110+K00921
Genetic Information Processing	Folding, sorting and degradation	Ubiquitin mediated proteolysis	3	23	0.164512	0.664454	ko04120	OG0017486;OG0017520;OG0016363	K10590+K03347+K10590
Metabolism	Amino acid metabolism	Valine, leucine and isoleucine biosynthesis	1	3	0.174856	0.664454	ko00290	OG0017567	K01652
Metabolism	Glycan biosynthesis and metabolism	Other types of O-glycan biosynthesis	1	3	0.174856	0.664454	ko00514	OG0017350	K03691
Metabolism	Lipid metabolism	Ether lipid metabolism	1	3	0.174856	0.664454	ko00565	OG0016763	K01115
Metabolism	Carbohydrate metabolism	C5-Branched dibasic acid metabolism	1	3	0.174856	0.664454	ko00660	OG0017567	K01652
Cellular Processes	Transport and catabolism	Endocytosis	1	3	0.174856	0.664454	ko04144	OG0016763	K01115
Metabolism	Carbohydrate metabolism	Butanoate metabolism	1	4	0.226244	0.714982	ko00650	OG0017567	K01652
Metabolism	Metabolism of cofactors and vitamins	Pantothenate and CoA biosynthesis	1	4	0.226244	0.714982	ko00770	OG0017567	K01652
Genetic Information Processing	Transcription	RNA polymerase	1	5	0.274518	0.714982	ko03020	OG0015110	K03010
Metabolism	Carbohydrate metabolism	Inositol phosphate metabolism	2	18	0.308032	0.714982	ko00562	OG0015678;OG0017170	K01110+K00921
Metabolism	Metabolism of other amino acids	Cyanoamino acid metabolism	1	6	0.31986	0.714982	ko00460	OG0015703	K01188
Metabolism	Lipid metabolism	Glycerophospholipid metabolism	1	6	0.31986	0.714982	ko00564	OG0016763	K01115
Metabolism	Biosynthesis of other secondary metabolites	Flavone and flavonol biosynthesis	1	6	0.31986	0.714982	ko00944	OG0017355	K13269
Genetic Information Processing	Folding, sorting and degradation	RNA degradation	2	20	0.35525	0.72236	ko03018	OG0017166;OG0016842	K14442+K12598
Metabolism	Energy metabolism	Oxidative phosphorylation	1	7	0.362445	0.72236	ko00190	OG0015843	K01535
Genetic Information Processing	Translation	Ribosome biogenesis in eukaryotes	1	8	0.402435	0.72236	ko03008	OG0017238	K14537
Genetic Information Processing	Replication and repair	Nucleotide excision repair	1	8	0.402435	0.72236	ko03420	OG0015110	K03010
Environmental Information Processing	Membrane transport	ABC transporters	3	38	0.423902	0.72236	ko02010	OG0017367;OG0015559;OG0017374	K05666+K05666+K05666
Genetic Information Processing	Transcription	Spliceosome	2	25	0.467855	0.72236	ko03040	OG0016176;OG0015639	K12879+K12852
Metabolism	Global and overview maps	2-Oxocarboxylic acid metabolism	1	10	0.475237	0.72236	ko01210	OG0017567	K01652
Genetic Information Processing	Transcription	Basal transcription factors	1	10	0.475237	0.72236	ko03022	OG0015368	K03138
Metabolism	Carbohydrate metabolism	Pyruvate metabolism	1	11	0.50833	0.742944	ko00620	OG0017137	K00102
Organismal Systems	Environmental adaptation	Plant-pathogen interaction	4	63	0.563398	0.792931	ko04626	OG0017000;OG0015793;OG0015389;OG0016296	K13466+K13466+K13457+K13457
Genetic Information Processing	Translation	mRNA surveillance pathway	1	14	0.595901	0.799562	ko03015	OG0015761	K14396
Metabolism	Lipid metabolism	Glycerolipid metabolism	1	17	0.668243	0.799562	ko00561	OG0016469	K00635
Genetic Information Processing	Translation	Aminoacyl-tRNA biosynthesis	1	17	0.668243	0.799562	ko00970	OG0017388	K01870
Cellular Processes	Transport and catabolism	Phagosome	1	18	0.689431	0.799562	ko04145	OG0017170	K00921
Metabolism	Carbohydrate metabolism	Starch and sucrose metabolism	1	19	0.709303	0.799562	ko00500	OG0015703	K01188
Metabolism	Global and overview maps	Biosynthesis of amino acids	1	19	0.709303	0.799562	ko01230	OG0017567	K01652
Organismal Systems	Environmental adaptation	Circadian rhythm - plant	2	39	0.715398	0.799562	ko04712	OG0015518;OG0017145	K12124+K12124
Genetic Information Processing	Folding, sorting and degradation	Protein processing in endoplasmic reticulum	2	44	0.777872	0.844547	ko04141	OG0017229;OG0017520	K14007+K03347
Environmental Information Processing	Signal transduction	Plant hormone signal transduction	2	49	0.828426	0.87445	ko04075	OG0017240;OG0015843	K14485+K01535
Metabolism	Global and overview maps	Biosynthesis of secondary metabolites	4	98	0.886912	0.910882	ko01110	OG0017355;OG0016763;OG0015703;OG0017567	K13269+K01115+K01188+K01652
Metabolism	Global and overview maps	Metabolic pathways	8	197	0.96136	0.96136	ko01100	OG0015678;OG0017170;OG0016763;OG0015703;OG0016469;OG0015843;OG0017567;OG0017137	K01110+K00921+K01115+K01188+K00635+K01535+K01652+K00102

## Sheet: Suppl_Tab 6
Supplementary Table 6: PSGs related to stimulus responses.
Name	GO_term	Description	KO	KO.definition	PFAMs	Swiss	Gene-id
OG0015678	GO:0042594//response to starvation	Phosphatidylinositol 3,4,5-trisphosphate 3-phosphatase and dual-specificity protein phosphatase	K01110	phosphatidylinositol-3,4,5-trisphosphate 3-phosphatase and dual-specificity protein phosphatase PTEN [EC:3.1.3.16 3.1.3.48 3.1.3.67]	DSPc,PTEN_C2	Phosphatidylinositol 3,4,5-trisphosphate 3-phosphatase and protein-tyrosine-phosphatase PTEN2A OS=Arabidopsis thaliana OX=3702 GN=PTEN2A PE=1 SV=1	Unigene2827_All, Unigene15485_All, Unigene8411_All
OG0015580	GO:0009266//response to temperature stimulus	calmodulin-binding transcription activator	K21596	calmodulin-binding transcription activator	Ank_2,Ank_4,CG-1,IQ,TIG	Calmodulin-binding transcription activator 5 OS=Arabidopsis thaliana OX=3702 GN=CAMTA5 PE=2 SV=2	Unigene1475_All, Unigene2111_All, Unigene11143_All
OG0015580	GO:0009409//response to cold	calmodulin-binding transcription activator	K21596	calmodulin-binding transcription activator	Ank_2,Ank_4,CG-1,IQ,TIG	Calmodulin-binding transcription activator 5 OS=Arabidopsis thaliana OX=3702 GN=CAMTA5 PE=2 SV=2	Unigene1475_All, Unigene2111_All, Unigene11143_All
OG0015518	GO:0009266//response to temperature stimulus	Gigantea-like	K12124	GIGANTEA	-	Protein GIGANTEA OS=Arabidopsis thaliana OX=3702 GN=GI PE=1 SV=2	Unigene16397_All, Unigene18649_All, Unigene13976_All
OG0015518	GO:0009409//response to cold	Gigantea-like	K12124	GIGANTEA	-	Protein GIGANTEA OS=Arabidopsis thaliana OX=3702 GN=GI PE=1 SV=2	Unigene16397_All, Unigene18649_All, Unigene13976_All
OG0015518	GO:0009416//response to light stimulus	Gigantea-like	K12124	GIGANTEA	-	Protein GIGANTEA OS=Arabidopsis thaliana OX=3702 GN=GI PE=1 SV=2	Unigene16397_All, Unigene18649_All, Unigene13976_All
OG0017233	GO:0042594//response to starvation	Belongs to the sodium solute symporter (SSF) (TC 2.A.21) family	K20989	urea-proton symporter	SSF	Urea-proton symporter DUR3 OS=Arabidopsis thaliana OX=3702 GN=DUR3 PE=1 SV=1	Unigene19968_All, Unigene3516_All, Unigene11378_All
OG0015752	GO:0036293//response to decreased oxygen levels	Flotillin-like protein	K07192	flotillin	Band_7	Flotillin-like protein 4 OS=Medicago truncatula OX=3880 GN=FLOT4 PE=2 SV=1	Unigene7950_All, Unigene15684_All, CL1986.Contig1_All
OG0017145	GO:0009266//response to temperature stimulus	Gigantea-like	K12124	GIGANTEA	-	Protein GIGANTEA OS=Arabidopsis thaliana OX=3702 GN=GI PE=1 SV=2	Unigene11031_All, Unigene11218_All, Unigene1879_All
OG0017145	GO:0009409//response to cold	Gigantea-like	K12124	GIGANTEA	-	Protein GIGANTEA OS=Arabidopsis thaliana OX=3702 GN=GI PE=1 SV=2	Unigene11031_All, Unigene11218_All, Unigene1879_All
OG0017145	GO:0009416//response to light stimulus	Gigantea-like	K12124	GIGANTEA	-	Protein GIGANTEA OS=Arabidopsis thaliana OX=3702 GN=GI PE=1 SV=2	Unigene11031_All, Unigene11218_All, Unigene1879_All
OG0015946	GO:0009266//response to temperature stimulus	Heat shock 70 kDa protein	K09489	heat shock 70kDa protein 4	HSP70,MreB_Mbl	Heat shock 70 kDa protein 14 OS=Arabidopsis thaliana OX=3702 GN=HSP70-14 PE=1 SV=1	Unigene2569_All, Unigene6086_All, Unigene21298_All
OG0015946	GO:0009408//response to heat	Heat shock 70 kDa protein	K09489	heat shock 70kDa protein 4	HSP70,MreB_Mbl	Heat shock 70 kDa protein 14 OS=Arabidopsis thaliana OX=3702 GN=HSP70-14 PE=1 SV=1	Unigene2569_All, Unigene6086_All, Unigene21298_All
OG0017584	GO:0009266//response to temperature stimulus	No apical meristem (NAM) protein	-	-	NAM	NAC domain-containing protein 62 OS=Arabidopsis thaliana OX=3702 GN=NAC062 PE=1 SV=1	Unigene22386_All, Unigene21732_All, Unigene11118_All
OG0017584	GO:0009409//response to cold	No apical meristem (NAM) protein	-	-	NAM	NAC domain-containing protein 62 OS=Arabidopsis thaliana OX=3702 GN=NAC062 PE=1 SV=1	Unigene22386_All, Unigene21732_All, Unigene11118_All
OG0017584	GO:0009416//response to light stimulus	No apical meristem (NAM) protein	-	-	NAM	NAC domain-containing protein 62 OS=Arabidopsis thaliana OX=3702 GN=NAC062 PE=1 SV=1	Unigene22386_All, Unigene21732_All, Unigene11118_All
OG0015079	GO:0009611//response to wounding	Glutamate-gated receptor that probably acts as non- selective cation channel	K05387	glutamate receptor, ionotropic, plant	ANF_receptor,Lig_chan,SBP_bac_3	Glutamate receptor 3.6 OS=Arabidopsis thaliana OX=3702 GN=GLR3.6 PE=2 SV=1	CL2907.Contig2_All, Unigene2291_All, Unigene10778_All
